# Supplementary material for: Gene expression in response to optical defocus of opposite signs reveals bidirectional mechanism of visually guided eye growth
Source: PLoS Biol. 2018 Oct 9;16(10):e2006021. doi: 10.1371/journal.pbio.2006021 (PMC6177118; doi:10.1371/journal.pbio.2006021)
Supplement: S1 Table — (XLSX) [file pbio.2006021.s001.xlsx]

## Sheet: -5D RvsL 10days
S1 Table. List of genes differentially expressed in the retina of common marmosets exposed to -5D lens for 10 days
Gene ID	P-value -5D 10 days (R vs. L)	Fold change -5D 10 days (R vs. L)
ADCK1	0.0368467	1.39837
ADGRF5	0.0367932	1.18188
ADRA1A	0.00552021	1.10191
AGL	0.046288	1.04555
AMD1	0.0271743	1.06601
ARHGEF3	0.026101	1.16374
BCL11A	0.0337046	-1.11185
BEST1	0.0404413	-2.01468
C10H15orf57	0.0303158	1.17576
C1H9orf40	0.01222	1.27567
C22H19orf52	0.0197216	-1.17331
CEBPZOS	0.0144926	1.1563
CHPT1	0.0335573	1.1788
CKAP2L	0.0283952	-1.19629
CLEC3A	0.0205907	1.49159
CMC2	0.0361986	1.13133
CREM	0.0327945	1.19699
CYB5R4	0.0388028	1.09539
ENPP2	0.00999051	-1.4352
EPHA6	0.0103078	1.07629
ERMP1	0.0471884	1.11043
FAM208A	0.0401606	1.03244
FOSL2	0.021743	1.4012
FYN	0.0321455	1.12295
FZD3	0.00287768	1.08581
GADD45A	0.0261359	1.07868
GALNT3	0.0474699	-1.12887
GP1BB	0.0209883	1.18818
GPR21	0.0283623	1.1088
GTF2E2	0.0357623	1.16776
HCCS	0.0242617	1.07376
IGF1R	0.0246052	-1.08568
IMMP1L	0.0317374	1.17156
KCNRG	0.00275997	-1.17223
KIF19	0.0356632	1.13685
LIN37	0.0286728	1.48876
LMBRD2	0.0242453	1.04196
LOC100388098	0.0407069	-1.06971
LOC100391180	0.0124077	1.094
LOC100391924	0.0136037	1.14605
LOC100395331	0.0126164	-1.03464
LOC100396847	0.0182485	-1.0733
LOC100399806	0.0430578	1.27741
LOC100402789	0.0178732	1.34114
LOC100404477	0.0361763	1.13895
LOC100409243	0.0213979	1.11492
LOC100409700	0.0104278	-1.17936
LOC100411008	0.0227868	1.04949
LOC100412233	0.0379428	-1.34697
LOC100412341	0.0249849	1.12266
LOC100413221	0.00730325	-1.07579
LOC100414147	0.0388205	1.11075
LOC100414920	0.0283556	1.32411
LOC100896985	0.0398397	1.12146
LOC103787324	0.0161387	1.24423
LOC103787757	0.0343713	1.24457
LOC103788800	0.0103822	-1.14863
LOC103789989	0.0377562	-1.17071
LOC103790937	0.0234543	1.09853
LOC103790947	0.0159326	1.08827
LOC103791046	0.0471047	1.30372
LOC103791179	0.00573823	1.20577
LOC103792182	0.0474937	-1.15074
LOC103792349	0.0171447	1.15293
LOC103792550	0.0485233	-1.14723
LOC103793232	0.034167	1.11503
LOC103793992	0.021468	1.27263
LOC103795099	0.0463351	1.06302
LOC103795313	0.041734	1.14497
LOC103795516	0.0068803	1.0757
LOC103796388	0.037161	1.32691
LOC108587761	0.0123116	1.38664
LOC108588397	0.00557435	1.62495
LOC108589859	0.0406172	1.16719
LOC108589877	0.019898	-1.21195
LOC108591281	0.012432	1.20458
LOC108591883	0.0293004	-1.24103
LOC108592283	0.0391117	1.11804
LOC108592836	0.00352121	1.08056
LOC108594113	0.0341944	-1.16104
LYSMD2	0.0446981	1.26683
MBOAT7	0.0283241	1.12316
MCAM	0.019495	1.32873
MIS18A	0.0186371	-1.1651
MTAP	0.0425935	1.11338
NCK1	0.0252762	1.15761
NR2E1	0.0262058	1.14335
OBFC1	0.0355787	1.22869
PDE7A	0.00168713	1.0385
PLAA	0.0349351	1.16176
PODN	0.0155995	1.10553
POU4F2	0.0484035	1.30338
PPP1R18	0.025044	1.42372
PRRC2C	0.00833029	-1.0462
PRSS56	0.00832477	2.04615
PSMD12	0.0350487	-1.17355
PTPN9	0.0395216	1.14006
RFC2	0.0454713	1.2346
RHAG	0.0138313	1.26684
RHBDD1	0.00935099	1.15529
RSL24D1	0.0392769	1.24766
SCRN3	0.014136	1.22059
SEH1L	0.0313509	-1.05397
SLC13A3	0.015018	-1.58904
SLC16A7	0.0138551	1.14016
SLC37A1	0.0230682	1.09229
SOX13	0.0498623	1.32204
SRSF9	0.0306056	1.10274
TMEM120A	0.0228524	-1.27463
USP31	0.0254576	-1.02199
UTP18	0.0371147	1.13298
WNK1	0.0258879	-1.03806
ZBTB49	0.0118042	1.13317
ZC3HC1	0.0367115	1.3293
ZFP36L1	0.0122811	-1.32073
ZNF331	0.0274178	-1.07838
ZNF527	0.00673126	-1.05369
ZNF692	0.0482367	1.14465
ZNHIT3	0.00247223	1.27028
