# Supplementary material for: Gene expression in response to optical defocus of opposite signs reveals bidirectional mechanism of visually guided eye growth
Source: PLoS Biol. 2018 Oct 9;16(10):e2006021. doi: 10.1371/journal.pbio.2006021 (PMC6177118; doi:10.1371/journal.pbio.2006021)
Supplement: S2 Table — (XLSX) [file pbio.2006021.s002.xlsx]

## Sheet: -5D RvsL 5weeks
S2 Table. List of genes differentially expressed in the retina of common marmosets exposed to -5D lens for 5 weeks
Gene ID	P-value -5D 5 weeks (R vs. L)	Fold change -5D 5 weeks (R vs. L)
AASDH	0.0332875	-1.09929
ABHD13	0.0368981	-1.06945
ACTR8	0.0369762	-1.10624
AKAP7	0.00120653	-1.07509
AMMECR1	0.0171407	-1.10803
AMOTL2	0.0397662	-1.1228
AMZ2	0.0298369	1.08198
ANAPC16	0.0146788	1.12515
ANKRD29	0.0400172	-1.26237
ANO6	0.0422273	-1.11466
ARMC2	0.0258063	1.06122
BEX5	0.0222603	1.05242
C11H11orf57	0.0161027	-1.0862
C11H11orf74	0.0193648	1.09738
C19H1orf131	0.000230763	-1.31167
C1GALT1C1	0.0177772	-1.10574
C22H19orf53	0.0467794	1.12595
CALM1	0.0136641	-1.02888
CARNMT1	0.0166483	-1.08616
CASP6	0.0388315	-1.13269
CCDC148	0.00189213	-1.21494
CDC123	0.0325382	-1.13534
CDC42	0.00400838	1.03917
CDH18	0.0319722	-1.09344
CDK19	0.010593	-1.09532
CERS6	0.0254343	1.07502
CHCHD4	0.0430958	-1.12216
CHMP4B	0.0349408	-1.05614
CHRND	0.012881	5.49967
CHTF8	0.00588641	1.31289
CLEC3A	0.00919356	1.37308
COLGALT2	0.0281523	1.20186
COMMD3	0.048825	-1.09653
CPNE3	0.0148813	-1.06304
CPNE8	0.00856503	-1.07446
CPPED1	0.0254239	-1.17645
CREM	0.0263061	1.31148
CRISPLD2	0.011997	1.30854
CSNK1G1	0.0158688	-1.08547
CTAGE5	0.0278797	-1.05841
CUL3	0.0193775	-1.075
CYP51A1	0.000866382	-1.06938
DAGLB	0.00569458	-1.18648
DAP	0.00536154	-1.22559
DARS2	0.0330444	-1.14691
DBP	0.0406715	-1.10506
DHX37	0.00221719	1.19786
DISP2	0.0408572	1.17882
DLG5	0.0193201	1.24648
DNAJC30	0.0409707	-1.22213
DR1	0.041177	1.05502
EBNA1BP2	0.0206457	-1.09255
EIF3H	0.0127875	-1.17863
EZH2	0.0342772	-1.34486
F2R	0.036443	-1.08923
FAM120A	0.0382658	1.01213
FAM149A	0.0236849	-1.08294
FAM167A	0.0496451	1.17532
FAM46C	0.00576423	1.15495
FGF1	0.00213869	-1.05552
FIG4	0.00922759	-1.11096
FOXO1	0.00849196	-1.16854
FRA10AC1	0.00661818	-1.19432
FSTL3	0.0496984	1.51119
FTSJ1	0.019064	-1.15986
FZD8	0.00613873	-1.36223
GALNT15	0.0334379	1.22034
GAR1	0.0384979	-1.17141
GLUL	0.0456849	-1.13215
GMCL1	0.0186179	-1.19388
GPR84	0.0117932	1.25418
GRHL1	0.0463949	1.24078
GRIA3	0.0466586	1.05017
HDAC4	0.0116689	1.12754
HDGFRP2	0.0457067	-1.08314
HELB	0.0335207	1.06771
HEPACAM	0.00854514	-1.2407
HIBCH	0.0197727	-1.12562
HIP1	0.0278478	1.09177
HSF2	0.0444433	-1.14099
HTR1B	0.0159373	-1.27313
ID4	0.0185352	-1.13908
IMPG2	0.0229139	-1.0539
IP6K2	0.0292506	-1.03916
IRF7	0.0457538	-1.27584
KATNA1	0.0386205	-1.14873
KCTD8	0.0227936	-1.26044
KDELR2	0.0212519	-1.06664
KIAA1109	0.0250099	-1.02739
KIAA1522	0.0282276	1.3486
KLHL14	0.0239449	1.26849
KPNB1	0.0411973	-1.03471
LAMP1	0.0155472	-1.07797
LOC100385257	0.00262077	1.15524
LOC100385515	0.0114505	1.18304
LOC100387121	0.032971	-1.28538
LOC100388546	0.00752165	-1.26938
LOC100390170	0.0310857	-1.09374
LOC100390517	0.0419724	-1.11666
LOC100392587	0.0177747	-1.13863
LOC100392799	0.0253604	1.33805
LOC100394543	0.00817904	-1.09007
LOC100394842	0.00266485	-1.12226
LOC100395767	0.0172541	1.0835
LOC100396136	0.00294871	1.28286
LOC100396694	0.0396192	-1.20797
LOC100397479	0.00503289	-1.24257
LOC100398244	0.0056382	-1.13723
LOC100399309	0.0275969	-1.09146
LOC100399806	0.00020209	1.42221
LOC100400445	0.0343571	1.13457
LOC100400537	0.0495378	1.37146
LOC100400601	0.026611	-1.07714
LOC100401393	0.0280133	-1.12108
LOC100405623	0.00226331	1.06882
LOC100405684	0.0117854	-1.05487
LOC100406244	0.0300704	-1.38356
LOC100407028	0.0250425	-1.12304
LOC100408767	0.0217201	-1.08243
LOC100409210	0.0259979	1.16787
LOC100409856	0.0177577	-1.12673
LOC100410885	0.0316145	-1.11994
LOC100411836	0.0167574	-1.41248
LOC100412372	0.0247991	-1.13192
LOC100412999	0.0252179	-1.04107
LOC100414401	0.0303925	1.05212
LOC100414552	0.0192808	-1.336
LOC100415114	0.0392766	1.14818
LOC100894658	0.0408924	1.14297
LOC100896068	0.00315267	-1.25075
LOC100896985	0.00519227	1.07325
LOC100897063	0.00602994	-1.29338
LOC103787289	0.0255682	-1.10972
LOC103788206	0.0355122	-1.07187
LOC103788868	0.0110942	-1.38287
LOC103789152	0.0100445	1.22833
LOC103790257	0.0238097	1.22449
LOC103790856	0.0464446	-1.10458
LOC103791601	0.0335883	-1.08617
LOC103792593	0.0475643	1.1921
LOC103792721	0.0117529	1.09749
LOC103793292	0.0312034	-1.3942
LOC103793654	0.0446074	1.11128
LOC103794305	0.0467505	-1.18704
LOC103794592	0.0358938	-1.19423
LOC103794697	0.0127438	1.29414
LOC103794831	0.00994123	1.0903
LOC103795192	0.0103181	-1.07905
LOC103795193	0.0441133	-1.10455
LOC103795448	0.0288044	-1.12833
LOC108587679	0.013021	1.50909
LOC108588375	0.0276788	-1.18238
LOC108588501	0.0423197	1.13307
LOC108589238	0.0159301	-1.06182
LOC108589780	0.0424595	-1.17764
LOC108590691	0.0157003	1.28155
LOC108590857	0.0168131	-1.17864
LOC108591038	0.00712674	1.14992
LOC108591559	0.0263954	1.05547
LOC108591616	0.0398393	1.1292
LOC108592618	0.0212592	-1.23571
LOC108593493	0.0343708	1.22834
LOC108593645	0.000828112	1.17048
LOC108594189	0.0487449	-1.08973
LRBA	0.034462	-1.03793
LRP2	0.03037	1.1325
MACROD1	0.0422082	-1.24779
MAGEH1	0.0164081	1.10324
MANBA	0.0178239	1.2157
MAP2K7	0.0417222	1.11273
MAPKAPK5	0.00173297	-1.15873
MBD3	0.00807665	-1.32866
MCAM	0.000232515	1.45601
MEAF6	0.00924752	-1.06394
MFF	0.0459328	-1.04128
MICAL2	0.0416248	1.12921
MKRN3	0.0372003	1.0333
MSTN	0.0394823	-1.11487
MTCH2	0.0409748	1.02271
MTX3	0.0202089	-1.06897
MYBL1	0.0176899	-1.2985
NAMPT	0.0305956	-1.07538
NASP	0.0250637	1.05307
NCLN	0.034443	-1.12729
NCOA2	0.0298481	-1.03778
NDUFV2	0.0452446	-1.0775
NETO2	0.0395313	-1.08001
NFKB1	0.0118364	-1.13057
NFU1	0.00951363	-1.22337
NKAP	0.010991	-1.20014
NOL11	0.0314423	-1.0767
NOTCH2	0.0278665	1.19524
NPVF	0.00100513	-1.53502
NUP35	0.006451	-1.08933
NUP58	0.0241672	-1.05378
NWD1	0.00478159	1.38303
OSBPL9	0.0255507	-1.05453
OTUD1	0.0351192	-1.14393
PANX1	0.0242304	-1.09098
PAPOLG	0.0320648	-1.09593
PAQR6	0.0287088	1.18251
PAXBP1	0.0317035	-1.04169
PCDHA10	0.0462016	-1.12313
PDE10A	0.0417839	1.16788
PDE3B	0.0028192	1.3142
PDE6C	0.00901199	-1.05148
PDE6D	0.00988534	-1.0937
PDIK1L	0.00758279	1.04431
PDS5B	0.0184984	-1.11339
PIGO	0.0425377	1.1446
PKDCC	0.0338975	1.36357
PLPP1	0.026701	-1.15023
POLR2H	0.00896317	1.08698
PPCS	0.0496096	-1.13277
PPP1R35	0.00324497	-1.37593
PPP1R3C	0.0160435	-1.17975
PPP2CA	0.000327122	-1.07645
PRKAR2A	0.0231708	-1.11075
PRPF4	0.0158064	1.08818
PRSS56	0.0043825	3.75009
PTBP3	0.0233504	-1.21287
PTRF	0.0297145	1.19226
PXYLP1	0.00340683	1.03493
RAB14	0.0102898	-1.04494
RAB9B	0.0421649	1.0897
RANBP1	0.0366208	-1.1556
RAP2A	0.0281137	-1.09194
RASGRP1	0.00863784	-1.10515
RCAN3	0.0437052	-1.12632
RCBTB1	0.0464273	-1.05508
RER1	0.0472273	-1.12189
REV1	0.0359469	-1.08088
RFX2	0.0192068	1.6254
RFX3	0.00267554	-1.16651
RHOJ	0.0372891	-1.05019
RNF112	0.00561656	1.3057
RNF215	0.0404523	1.30014
RRAGC	0.000805194	1.09414
SAMM50	0.0187697	-1.17281
SCRN2	0.0232838	-1.08997
SDCCAG8	0.0267263	1.04929
SDHD	0.0485326	1.12349
SEPHS1	0.0493791	-1.07924
SLBP	0.000456838	-1.15012
SLC38A1	0.000553022	-1.05507
SLCO1C1	0.000344545	1.94486
SNRNP27	0.0396311	-1.12971
SNTB1	0.0402883	-1.09717
SOBP	0.00532589	-1.09718
SPAG6	0.0387328	-1.07115
SRPK1	0.00854365	-1.08036
STARD3NL	0.0490278	-1.16384
STK40	0.0211146	-1.10769
STX7	0.0271564	-1.07662
SURF2	0.0132155	-1.2853
TAS1R2	0.0391219	-1.28886
TASP1	0.030714	-1.14479
TEC	0.0123702	-1.21886
TERF2	0.000988667	-1.12271
TESK2	0.0163774	1.12725
TFAP4	0.017527	1.32623
THUMPD3	0.0419139	-1.07511
TM4SF18	0.00546715	-1.213
TM9SF3	0.0487375	-1.04361
TMCC2	0.0399531	1.06567
TMEM109	0.0364801	1.15725
TMEM50A	0.0396928	-1.08216
TMOD2	0.00683381	-1.03983
TOMM22	0.0139794	-1.12948
TRIL	0.0018978	-1.24682
TRIM2	0.0371885	-1.05756
TRIM23	0.0234788	-1.02452
TRIP4	0.0113058	-1.16113
TRMT11	0.0167433	-1.10619
TXNDC11	0.010672	-1.08927
UBA2	0.0195536	1.07054
UBAC2	0.00265291	1.1503
UBE3A	0.0164396	-1.0552
UBTD1	0.00227434	1.09318
ULK1	0.0438392	-1.14825
UMPS	0.0115679	1.21973
UPF2	0.0394542	-1.03438
URI1	0.0262464	-1.1014
USH1C	0.0141367	1.39401
UVRAG	0.0334783	-1.08962
UVSSA	0.0119559	1.19502
VPS13B	0.0195382	-1.01986
WDR43	0.0038345	-1.06793
WDR61	0.0417169	-1.15723
WDR73	0.0480409	1.18987
WHAMM	0.0387305	1.05937
XK	0.0301494	1.08251
YAE1D1	0.0310746	1.07443
YPEL5	0.0486374	-1.04709
YWHAH	0.00817279	-1.05318
ZADH2	0.0147335	-1.08654
ZBTB33	0.00944706	-1.04121
ZC3H11A	0.00377803	-1.04489
ZC3H12B	0.0493396	1.12831
ZDHHC13	0.00857364	-1.25061
ZFPM2	0.0369926	-1.14196
ZNF10	0.0492839	-1.08177
ZNF256	0.0127294	-1.05487
ZNF267	0.00763183	-1.13145
ZNF277	0.00187096	-1.44172
ZNF432	0.00785994	-1.03805
ZNF503	0.0432852	-1.3268
ZNF529	0.0450793	-1.11951
ZNF615	0.0063213	1.07588
