# Supplementary material for: Gene expression in response to optical defocus of opposite signs reveals bidirectional mechanism of visually guided eye growth
Source: PLoS Biol. 2018 Oct 9;16(10):e2006021. doi: 10.1371/journal.pbio.2006021 (PMC6177118; doi:10.1371/journal.pbio.2006021)
Supplement: S3 Table — (XLSX) [file pbio.2006021.s003.xlsx]

## Sheet: +5D RvsL 10days
S3 Table. List of genes differentially expressed in the retina of common marmosets exposed to +5D lens for 10 days
Gene ID	P-value +5D 10 days (R vs. L)	Fold change +5D 10 days (R vs. L)
AAK1	0.00490175	-1.04434
BCAP29	0.0264451	-1.20015
CBLL1	0.0321468	1.19997
CCDC86	0.03754	-1.24171
CDK18	0.0229399	-1.32412
CTNS	0.0347298	1.26971
CYP20A1	0.0404838	1.09444
DDX20	0.0283796	1.11467
EFCAB8	0.041647	1.37463
FAM184A	0.0214378	1.05511
FAR1	0.0109417	1.10323
FBXL4	0.0449244	1.05883
FUS	0.0382933	-1.48982
GJC1	0.0105289	1.08281
HMGN5	0.019062	-1.56625
HSPBAP1	0.0194545	-1.36092
KRTCAP3	0.00687965	1.3466
LINS1	0.0254	1.20593
LOC100385070	0.0315999	1.09581
LOC100390843	0.0184118	1.24336
LOC100391085	0.0494369	1.11478
LOC100394120	0.0184107	1.13791
LOC100406877	0.0178188	1.17955
LOC100408102	0.0267421	1.18851
LOC100408904	0.0296942	-1.3536
LOC100411951	0.00112005	-1.3497
LOC100412188	0.00963191	-1.09835
LOC100894357	0.000790386	1.38524
LOC100894898	0.00225336	-1.32091
LOC100895570	0.00840807	1.11993
LOC103787228	0.0110301	1.20797
LOC103787769	0.0384678	1.34351
LOC103789044	0.0476049	1.21432
LOC103789551	0.0294905	1.42827
LOC103790143	0.0326837	1.29914
LOC103790666	0.024805	-1.13743
LOC103790774	0.029095	1.17877
LOC103791285	0.0162633	1.18235
LOC103792019	0.0428367	1.14321
LOC103792515	0.00191192	1.23798
LOC103792809	0.00447325	1.20057
LOC103793665	0.036603	1.11059
LOC103793893	0.000401603	1.23713
LOC103795099	0.0473986	1.17444
LOC103796002	0.00231471	1.21103
LOC108589003	0.00730315	1.35167
LOC108589055	0.0268586	1.18974
LOC108589653	0.00262677	1.11257
LOC108590511	0.0419714	1.24942
LOC108591777	0.0447828	1.23163
LOC108592836	0.00213788	1.14924
LOC108593191	0.00590486	-4.02155
MAP3K2	0.0282602	1.06182
MARCH1	0.0284158	1.05453
MCPH1	0.00879634	1.10689
METTL15	0.0383825	1.20891
NOVA1	0.0179914	-1.07412
NSA2	0.0412529	-1.20467
OGFRL1	0.00810885	-1.08593
P2RX5	0.0447284	1.2077
PIK3R2	0.00913888	1.11431
PPDPF	0.0201098	-1.2097
QDPR	0.00336078	-1.22064
RAD54L	0.019201	1.23485
RBM4B	0.0119228	1.21074
RBMS2	0.033453	1.11137
RFC1	0.0434723	-1.11405
RFX2	0.0263628	1.52033
SEPT10	0.0147039	-1.0587
SMIM11A	0.0269346	1.34459
SMIM15	0.031293	-1.09307
VPS16	0.0331749	-1.2934
ZFP36L1	0.0467984	-1.34375
ZFP91	0.0223178	-1.06415
ZNF438	0.0259266	-1.03104
ZNF45	0.00662524	1.11964
ZNF584	0.00532754	1.2512
ZNF630	0.0398437	-1.14478
ZNF75A	0.0273097	1.09636
