# Supplementary material for: Gene expression in response to optical defocus of opposite signs reveals bidirectional mechanism of visually guided eye growth
Source: PLoS Biol. 2018 Oct 9;16(10):e2006021. doi: 10.1371/journal.pbio.2006021 (PMC6177118; doi:10.1371/journal.pbio.2006021)
Supplement: S4 Table — (XLSX) [file pbio.2006021.s004.xlsx]

## Sheet: +5D RvsL 5weeks
S4 Table. List of genes differentially expressed in the retina of common marmosets exposed to +5D lens for 5 weeks
Gene ID	P-value +5D 5 weeks (R vs. L)	Fold change +5D 5 weeks (R vs. L)
AAGAB	0.0183443	1.08296
AASDHPPT	0.0349099	-1.04729
ABCA2	0.0245549	-1.27683
ABCB10	0.0203679	1.09725
ABCE1	0.0256054	1.1194
ACBD3	0.00767673	1.06576
ACBD5	0.0405664	1.16087
ACSL6	0.0100928	1.09312
ACTR8	0.0285894	1.16502
ADAM8	0.0355649	-1.58181
ADAMTSL4	0.0316431	-1.38663
ADGRB1	0.0128472	-1.24644
ADH5	0.00441464	1.12205
AEBP1	0.024214	-1.23042
AGFG2	0.01944	1.12579
AHCTF1	0.0162512	1.09002
AHCY	0.00860536	-1.16796
AIMP1	0.0068859	1.09282
AKIRIN1	0.00907638	1.09229
AKR1C1	0.00557453	1.0994
ALAS1	0.000331127	1.13573
ALDH2	0.0182807	1.07508
ALDH6A1	0.0445661	1.18225
ALDH7A1	0.0335649	1.11516
ALG3	0.00305474	-1.08584
ALOXE3	0.0171633	-1.4459
AMDHD2	0.0287229	1.14295
AMIGO2	0.022445	1.16866
ANAPC16	0.00300671	1.15425
ANKIB1	0.0005811	1.06037
ANKRD13B	0.00164484	-1.17238
ANKRD33	0.0220463	-1.11797
ANKRD46	0.0219645	1.08831
AP2A1	0.0355002	-1.10903
AP5M1	0.017767	1.18183
APBA3	0.0203441	-1.31028
AQR	0.009961	1.10832
ARCN1	0.0430526	1.11046
ARF6	0.0231746	1.10297
ARHGAP33	0.0400441	-1.38926
ARHGEF12	0.0430339	1.10708
ARID1A	0.0362739	-1.18127
ARL16	0.0198512	-1.14725
ARL8A	0.0371243	1.06244
ARMCX4	0.00714389	-1.22367
ATG2B	0.0172869	1.0919
ATL1	0.0046991	1.09049
ATN1	0.0286021	-1.49765
ATP10D	0.0479955	1.13386
ATP13A1	0.027597	-1.22362
ATP1B2	0.0260297	-1.33342
ATP2C1	0.0473003	1.12315
ATP8B3	0.013381	-1.52709
ATXN2L	0.00488526	-1.29102
ATXN7	0.0453394	1.04958
ATXN7L1	0.0243169	-1.14523
B3GALNT2	0.00875919	1.07755
B4GALT3	0.0454388	1.12313
BBS2	0.00636574	1.04215
BCL2L13	0.0478758	1.06884
BEX2	0.0302853	1.11866
BFAR	0.0470575	-1.07899
BRAF	0.0479054	1.05636
BRIX1	0.0434878	1.10288
BRPF3	0.000836036	-1.20461
BSN	0.0113108	-1.34286
C11H11orf58	0.0206808	1.11227
C13H18orf25	0.0319378	1.08845
C14H2orf49	0.00779442	1.15993
C21H21orf91	0.0407911	1.1582
C22H19orf44	0.00752831	1.25627
C5H20orf112	0.0397136	-1.17766
C5H20orf24	0.00118034	1.15616
C8H7orf73	0.0116322	-1.05005
CA10	0.0259295	1.07131
CACNA1A	0.0192215	-1.18335
CACNA1H	0.0228734	-1.32002
CADPS	0.0190158	1.04058
CALM2	0.00283769	1.08796
CAMTA2	0.0315558	-1.22263
CAP1	0.0319459	1.10247
CAPN5	0.0273254	-1.21489
CAPZA2	0.0343684	1.15317
CARF	0.0016592	1.10454
CASKIN1	0.039045	-1.20105
CASZ1	0.0487592	-1.11984
CBY1	0.0166569	1.16626
CCDC43	0.0295816	1.12405
CCDC50	0.00612823	1.09623
CCDC85A	0.0372426	1.15942
CCM2	0.0483696	-1.07589
CCT5	0.0193114	1.13884
CCT6A	0.0186401	1.09766
CCT7	0.0355071	1.13268
CCT8	0.0298426	1.12899
CD164	0.0128414	1.14367
CD59	0.0392185	1.11377
CDC25A	0.0252415	1.20481
CDC27	0.0109455	1.12837
CDK14	0.0185939	1.1246
CDK5R2	0.023588	-1.21999
CELSR2	0.0469347	-1.22502
CEP131	0.04898	-1.19407
CEP78	0.0189683	1.1732
CERS5	0.00380801	1.14468
CFAP52	0.0445928	-1.19023
CHD6	0.0159186	1.04557
CHERP	0.00318312	-1.42636
CHIC2	0.0445451	1.17425
CHMP7	0.00446697	1.07085
CHN2	0.0150449	1.13606
CHUK	0.013021	1.08298
CIC	0.0432013	-1.20311
CINP	0.0287079	1.17304
CITED1	0.0236498	1.08358
CKAP5	0.00762108	1.10344
CLDN15	0.0418596	-1.10047
CLIP1	0.0116985	1.05767
CLTA	0.00806229	1.10346
CLVS2	0.032223	1.13614
CMIP	0.0357373	-1.26954
CNGA3	0.0301744	1.1271
CNOT3	0.0267237	-1.23215
CNRIP1	0.0192162	1.10491
CNST	0.0119292	1.10256
COL4A5	0.0119089	1.22578
COMMD3	0.00213834	1.09685
COPA	0.0409425	1.1399
COPB2	0.00535288	1.12857
COPS2	0.0228945	1.08793
COPS6	0.0145753	1.11037
COPS7A	0.0488703	1.07111
CPD	0.0106448	1.0893
CPE	0.0222253	1.12617
CRBN	0.0386014	1.09298
CTDSPL2	0.0296184	1.09295
CUL3	0.0494859	1.06595
CYP27A1	0.0332465	1.22554
DAAM1	0.0206057	1.08781
DAD1	0.0167174	1.09517
DCK	0.0228645	1.32201
DCTN5	0.041697	1.11597
DCTN6	0.00614158	1.11807
DDX23	0.0414756	1.08275
DECR1	0.0452661	1.19554
DENND1A	0.0167326	-1.19565
DEPTOR	0.00596901	1.2012
DET1	0.0131071	1.11404
DFFA	0.00868786	1.23582
DGKE	0.0295128	1.06697
DHX32	0.0260777	1.1418
DLAT	0.0323816	1.11696
DMPK	0.0340918	-1.19951
DNAJC2	0.0440987	1.17325
DNAJC25	0.00963942	1.24522
DPH7	0.0219485	1.09517
DUSP12	0.040545	1.22445
DXO	0.0444639	1.16049
EFCAB14	0.016693	1.08258
EIF2B3	0.00837612	1.31623
EIF2S2	0.00191463	1.27556
EIF3G	0.0285336	1.15149
EIF3J	0.0285031	1.08127
EIF4A1	0.0339092	1.12988
EIF4A3	0.00451097	1.10194
EIF4ENIF1	0.0194552	1.08115
EIF4H	0.0381992	1.07892
ELFN2	0.0269697	-1.28922
ELK3	0.0381878	-1.2284
ELOVL1	0.023052	-1.15273
EMC3	0.0278925	1.08156
ENDOG	0.00362522	1.26273
ENG	0.0144917	-1.57699
ERH	0.0111922	1.11239
ERLIN2	0.0238239	1.16377
EXOC1	0.0186596	1.17392
FAF2	0.018978	1.09102
FAM199X	0.0144018	1.09064
FAM50B	0.0235764	1.18259
FAXC	0.0479671	1.08539
FBF1	0.0397289	1.16598
FBRSL1	0.039269	-1.28574
FBXO3	0.00430156	1.14768
FBXO38	0.00504469	1.14248
FBXO9	0.0261517	1.09654
FBXW7	0.0270275	1.10622
FIGNL1	0.0134087	1.19372
FKBPL	0.00312636	-1.19526
FOLH1B	0.0063865	1.15537
FRMPD4	0.0265748	1.15382
FSTL4	0.0163437	-1.14494
FTO	0.047492	1.09131
FUS	0.00602946	-1.4474
FXYD6	0.0340849	1.23234
G3BP2	0.04045	1.10311
GALNT1	0.04511	1.10281
GDI2	0.0229817	1.12748
GFM1	0.0380939	1.11039
GFPT1	0.00628639	1.21224
GIGYF1	0.0473741	-1.18155
GLTSCR1	0.0322676	-1.4554
GMIP	0.0320566	-1.52029
GNAQ	0.0472455	1.08244
GNE	0.0283437	1.08393
GNGT2	0.0494683	1.06004
GOPC	0.0442726	1.15559
GOT1	0.0260816	1.07613
GPAM	0.0148104	1.10787
GPN1	0.000283458	1.18735
GPR180	0.000385439	1.14726
GRB2	0.00531557	1.20127
GREM2	0.0238896	-1.17212
GRIK5	0.0438016	-1.25153
GRIN1	0.0184799	-1.3324
GTF2B	0.00298109	1.14949
GTF3C5	0.00529804	-1.14401
GUCY2F	0.0340032	1.07461
HACD3	0.0438531	1.11008
HAT1	0.00215863	1.19111
HAUS1	0.00508049	1.22719
HAUS2	0.0244905	1.17855
HBS1L	0.047565	1.0976
HDHD2	0.0361346	1.12042
HECTD1	0.032178	1.10769
HNRNPK	0.00818554	1.10176
HSF1	0.0372978	-1.1737
HSPA4L	0.030319	1.14309
HSPA8	0.0415585	1.12729
HSPA9	0.0413265	1.11072
HSPG2	0.0199003	-1.7185
HTATSF1	0.0411496	1.09187
ICA1L	0.047297	1.14904
ICE2	0.0441367	1.08452
IFT46	0.00393644	1.1411
IGBP1	0.0199679	1.18819
IKZF4	0.029185	-1.21043
ILKAP	0.00902909	-1.10449
IMPA2	0.0385604	-1.24081
IMPG1	0.0471196	1.12915
INTS4	0.00301433	-1.07771
IPO5	0.0195169	1.14337
ITCH	0.0448453	1.12398
ITGAV	0.0130517	1.11538
JADE1	0.0481909	1.05884
JAG1	0.0236742	1.06383
JAK1	0.00999786	1.06406
KCNAB1	0.0407915	1.1706
KCNC3	0.00798197	-1.48389
KCNK1	0.0473736	1.20805
KCTD3	0.0267291	1.10317
KDELR1	0.0180891	-1.10808
KDM3B	0.0417687	1.06546
KDM6B	0.00889837	-1.40672
KEL	0.0291543	-1.19874
KIF19	0.0255784	-1.083
KIF21B	0.0473806	-1.15849
KLHL26	0.0122066	-1.50303
KLHL32	0.0489796	1.20457
KLHL7	0.0336199	1.13627
KMT2D	0.0126177	-1.52034
KMT5B	0.0254247	1.12091
KSR1	0.0472112	-1.12042
L3MBTL1	0.0454906	-1.28228
LAMA5	0.0134211	-1.32321
LAMC1	0.0143499	1.13398
LAMP2	0.0271827	1.11557
LENG8	0.0234659	-1.33921
LMAN1L	0.0279931	-1.26908
LNX1	0.0150424	1.16697
LOC100385238	0.00777019	1.24204
LOC100385257	0.00602409	1.28489
LOC100385595	0.000888365	1.23406
LOC100385698	0.0130056	1.05895
LOC100386438	0.0249723	1.19735
LOC100387246	0.0111079	1.35014
LOC100388197	0.0288051	-1.32443
LOC100388491	0.0325224	1.11151
LOC100388825	0.0244169	1.37184
LOC100388954	0.00775084	1.08857
LOC100389781	0.0245186	1.21823
LOC100390020	0.0435413	1.31615
LOC100390211	0.00102652	1.1241
LOC100390247	0.0189181	-1.30987
LOC100390468	0.0180747	1.13494
LOC100390547	0.0474017	1.06135
LOC100390732	0.00436684	1.1399
LOC100391091	0.0247163	1.15655
LOC100391459	0.00154524	1.20377
LOC100392587	0.0042349	1.39899
LOC100392856	0.0371447	1.51256
LOC100393040	0.00912055	1.30167
LOC100394543	0.0175193	1.07241
LOC100394583	0.0217554	1.21785
LOC100394738	0.000861058	-1.50689
LOC100394842	0.0436672	1.19734
LOC100394902	0.0253299	1.13801
LOC100395041	0.0168011	-1.17283
LOC100395330	0.0269494	1.17431
LOC100395388	0.0424916	1.06552
LOC100395546	0.00379282	1.11022
LOC100396678	0.0283354	1.39331
LOC100396694	0.0191957	1.16905
LOC100397029	0.0372784	1.21557
LOC100397693	0.0165016	1.13509
LOC100397832	0.0212143	-1.18138
LOC100398173	0.00045767	1.41437
LOC100398433	0.00930981	1.14096
LOC100398544	0.0383781	1.20347
LOC100399381	0.000872452	1.28817
LOC100400062	0.000489247	1.71342
LOC100400328	0.00685461	1.12755
LOC100400618	0.0392761	1.06211
LOC100401150	0.00128927	1.19264
LOC100401402	0.0285248	1.12951
LOC100401712	0.045962	-1.17209
LOC100402183	0.019535	-1.34659
LOC100403068	0.0456739	-1.22225
LOC100403775	0.0490948	1.11097
LOC100403795	0.0290987	1.21008
LOC100403816	0.0184107	1.35035
LOC100404346	0.0152035	1.09969
LOC100404373	0.0404544	1.10177
LOC100405217	0.003028	1.26774
LOC100405363	0.0463355	-1.15826
LOC100405375	0.0423988	1.14214
LOC100405447	0.00204656	1.14022
LOC100406176	0.00326359	1.44674
LOC100406456	0.030455	1.15248
LOC100407326	0.0494876	1.06362
LOC100407377	0.0372778	-1.26737
LOC100407794	0.0171847	1.08224
LOC100407944	0.0489592	1.09687
LOC100408537	0.0291402	1.13397
LOC100408904	0.00352686	-1.58735
LOC100409351	0.0310846	-1.26209
LOC100409495	0.034906	1.17776
LOC100409807	0.0499453	1.05754
LOC100409919	0.0106951	-1.34896
LOC100411118	0.0406639	-1.15056
LOC100411172	0.0340369	1.113
LOC100411744	0.0258708	1.15828
LOC100412279	0.00947786	1.21739
LOC100413092	0.0311592	1.07454
LOC100413319	0.041874	1.24109
LOC100413677	0.0498145	1.18238
LOC100413820	0.0499856	1.0879
LOC100415510	0.00703702	1.21133
LOC100415625	0.049538	1.13046
LOC100894193	0.00200562	-1.52126
LOC100894270	0.0483487	1.17366
LOC100894867	0.0413319	1.15131
LOC100895121	0.0430687	1.0938
LOC100895688	0.00752639	1.12419
LOC100895907	0.0364789	1.29368
LOC100896115	0.00143583	-1.31436
LOC103787285	0.0466106	1.15908
LOC103787974	0.0374813	-1.27933
LOC103788205	0.0264351	1.31101
LOC103788376	0.0415626	-1.09665
LOC103789184	0.0410771	-1.28546
LOC103789722	0.0397569	1.18514
LOC103789759	0.0335242	1.19815
LOC103789950	0.0183332	1.27081
LOC103790018	0.0175106	-1.56098
LOC103790461	0.0170981	-1.39371
LOC103790666	0.0282046	-1.24578
LOC103790833	0.0492089	1.15958
LOC103790862	0.0238801	-1.41211
LOC103790996	0.0262212	1.1952
LOC103791862	0.011838	1.19785
LOC103791998	0.0452479	1.18105
LOC103792916	0.0333396	-2.07119
LOC103793060	0.0359619	1.11968
LOC103793237	0.0265638	1.07062
LOC103793348	0.0285683	-1.25112
LOC103793623	0.0376348	1.1902
LOC103793632	0.0304295	1.26445
LOC103794257	0.0484885	-1.14437
LOC103794345	0.0387204	-1.39104
LOC103794563	0.0473805	-1.22619
LOC103794697	0.0276975	-1.25475
LOC103794881	0.0151132	-1.11288
LOC103795186	0.0211265	1.1139
LOC103795273	0.0400117	1.42438
LOC103795827	0.0302869	1.08588
LOC103796394	0.0429754	1.34571
LOC103796634	0.0437451	1.14551
LOC108587689	0.0467597	1.2879
LOC108587917	0.00526349	-1.66479
LOC108587921	0.0437453	1.08224
LOC108588266	0.00798624	1.16399
LOC108588520	0.0229596	1.12988
LOC108588823	0.0038552	1.25299
LOC108588927	0.0431931	1.18557
LOC108589193	0.048109	-1.30517
LOC108589452	0.00371008	-1.48065
LOC108589608	0.0218775	-1.20872
LOC108591019	0.0351334	-1.15232
LOC108591274	0.00806282	1.10922
LOC108591641	0.00235159	-1.12228
LOC108591643	0.00173668	1.18121
LOC108592026	0.0344815	-1.28821
LOC108592517	0.00512595	1.08829
LOC108592574	0.0218178	-1.21731
LOC108593191	0.0278483	-1.55257
LOC108593255	0.0114304	-1.21407
LOC108593279	0.0180569	-1.35165
LOC108593868	0.0280188	1.11491
LRCH4	0.0419197	-1.28599
LRIG3	0.0474441	1.24846
LRP5	0.00929475	-1.14099
LRRC57	0.0366252	1.13628
LSM7	0.0328497	1.29337
LSM8	0.0240847	1.31783
LTBP3	0.0134552	-1.25407
LYSMD4	0.0406876	1.23754
LZTFL1	0.0282496	1.11685
MANF	0.0246621	1.17534
MAOA	0.0446746	1.17195
MAP1S	0.024577	-1.36454
MAP2K4	0.0477345	1.16042
MAPKBP1	0.0446579	-1.10408
MAST3	0.0014661	-1.58009
MBNL1	0.036066	1.12895
MBTD1	0.0106523	1.03787
MDH1	0.0298304	1.11111
ME3	0.0142664	1.1723
MED13	0.0435119	1.09452
MED29	0.00363749	-1.29353
MFSD14A	0.000228794	1.16159
MGRN1	0.0236518	-1.13657
MIER3	0.0393158	1.13145
MKL1	0.0212728	-1.21524
MKRN2	0.00689901	1.07096
MLXIP	0.019368	-1.27034
MORC3	0.047895	1.11281
MORF4L2	0.021288	1.05607
MPC2	0.0128825	1.10013
MPP4	0.0019728	1.07025
MRAS	0.0424254	1.11151
MRE11A	0.0387231	1.10933
MRPL17	0.0111454	1.16699
MRPL24	0.0180455	1.19371
MRPS17	0.0449772	1.28875
MRPS21	0.000794187	1.15091
MRPS23	0.00400537	1.15729
MSRA	0.0142056	-1.14599
MTCH2	0.00404001	1.13864
MTDH	0.0257172	1.11789
MTFR1	0.0433612	1.06758
MTSS1L	0.0321007	-1.18108
MXI1	0.003242	1.07835
MYO1B	0.00134024	1.17282
MYO9A	0.0198072	1.06292
NAA38	0.00674664	1.15887
NACAD	0.0284095	-1.20262
NAP1L3	0.0436441	1.12655
NAPG	0.0322234	1.12686
NBEAL2	0.024569	-1.44161
NBR1	0.00576161	1.09231
NCOA6	0.0169713	-1.14905
NDUFA1	0.0148272	1.09505
NDUFA8	0.0128097	1.07024
NDUFAF4	0.032591	1.13752
NDUFB11	0.0454565	1.06986
NDUFB6	0.0169735	1.15514
NDUFB7	0.0391407	1.11126
NDUFB9	0.0209683	1.12319
NDUFC1	0.0151433	1.1323
NDUFS3	0.0123373	1.11982
NEK9	0.0393377	-1.08444
NELL1	0.0384019	1.10642
NFIC	0.00511026	-1.45296
NFIX	8.09082e-05	-1.59543
NFYA	0.0499876	-1.05396
NFYB	0.033583	1.13154
NIPAL3	0.0189636	1.07911
NLGN2	0.0360147	-1.24428
NLRX1	0.0249222	-1.20459
NMNAT1	0.000631994	1.35512
NMRK1	0.0451857	1.05494
NOL12	0.00895249	-1.05627
NOL8	0.0351705	1.06312
NOTCH1	0.00358234	-1.26801
NOTCH2	0.0311621	1.13115
NOTCH3	0.0126074	-1.65743
NR1D1	0.00804758	-1.2707
NSA2	0.0241019	1.18731
NSD1	0.0323697	1.04765
NUP93	0.0336072	1.09562
NUS1	0.0111821	1.09274
OAZ2	0.0232079	-1.16697
OCA2	0.0126338	-1.06835
OGFRL1	0.0275689	1.16714
PABPC1	0.036005	-1.17545
PAN2	0.0150847	1.02588
PARP1	0.0186788	1.11534
PCSK1	0.0269717	1.34285
PDLIM1	0.042821	1.24614
PFDN1	0.0197313	1.13275
PGBD4	0.0399824	1.17145
PGRMC1	0.0164775	1.08605
PHKB	0.0413546	1.04853
PHRF1	0.0306897	-1.10102
PHTF2	0.0346705	1.0909
PICK1	0.00662282	-1.07029
PIEZO1	0.0231078	-1.39414
PIGV	0.0119733	1.11864
PIGY	0.0234812	1.0859
PIK3R2	0.0148715	-1.34055
PJA1	0.0136166	1.18959
PLAG1	0.00360962	1.18461
PLD5	0.0438345	-1.19452
PLRG1	0.0266609	1.15729
PLXNB3	0.0163395	-1.39157
PNPLA7	0.0471858	-1.30089
POGLUT1	0.0464917	1.16343
POLR3GL	0.0466209	1.18694
PPP2CA	0.0479225	1.09946
PRIM2	0.0375156	1.34276
PRKAG1	0.0238773	1.14865
PRR12	0.0274247	-1.3744
PRRC2A	0.0121947	-1.21714
PRRT1	0.0469395	-1.32842
PSAT1	0.0148217	1.24768
PSMA7	0.0034205	1.10777
PSMC3	0.0471789	1.10375
PSMD14	0.0335136	1.11071
PSMD8	0.043189	1.08805
PSMD9	0.0347669	1.28165
PSPC1	0.00997316	1.09991
PTCH1	0.0204067	-1.0845
PTP4A3	0.0414157	-1.17924
PTPN23	0.0332697	-1.28658
PTPRS	0.0304655	-1.11712
PTPRZ1	0.00817605	1.06014
RAB11B	0.0069291	-1.26317
RAB6A	0.049786	1.1136
RAB8A	0.0311664	-1.13182
RABGGTA	0.00134663	-1.14116
RACK1	0.0410888	1.10764
RANBP3	0.00776225	-1.25346
RANBP6	0.034189	1.13985
RAP1GDS1	0.0291753	1.10507
RAPGEF1	0.0489694	-1.15392
RAVER1	0.0229428	-1.25761
RBBP5	0.0343887	1.09693
RBM22	0.0391759	1.06097
RCAN1	0.0408893	1.16652
RCBTB1	0.00568061	1.08085
RCN2	0.00293746	1.14935
RECQL5	0.000441971	-1.14564
REPS1	0.014309	1.09917
REXO1	0.0139519	-1.3335
RFNG	0.0377975	-1.14702
RGL1	0.00139438	1.11211
RIOK3	0.0206347	1.13597
RLIM	0.0381033	1.11582
RMDN1	0.0195369	1.19804
RMND5A	0.0258242	1.08407
RNF181	0.0290821	1.13839
RNF219	0.00048156	1.16423
RNPEPL1	0.00975569	-1.20659
RPA1	0.0411641	1.08834
RPL10	0.039406	1.14016
RPL21	0.0374926	-1.19617
RPL23	0.00529597	1.12485
RPL39	0.0218841	1.22087
RPN1	0.0409196	1.09337
RPRD2	0.0173151	-1.08693
RPS27	0.0186496	1.48718
RPS8	0.0466832	1.14902
RTFDC1	0.0444648	1.14808
RXRB	0.00293102	-1.11035
SAFB	0.0193696	-1.15138
SAR1A	0.0208836	1.11416
SART1	0.0431766	-1.12658
SBF1	0.0157525	-1.19405
SBNO1	0.0140437	1.07925
SCAMP4	0.0316186	-1.06284
SCAPER	0.0352082	1.03909
SCG2	0.00509684	1.11917
SCRIB	0.015172	-1.28912
SEC11A	0.0480657	1.244
SEC22B	0.0450639	1.12543
SEC31A	0.00188033	1.09443
SECISBP2L	0.0342964	1.08274
SEP15	0.00403872	1.11435
SEPN1	0.0322377	-1.19439
SEPT7	0.0100848	1.09057
SERTAD2	0.0335174	-1.10231
SETD1B	0.00336926	-1.62762
SETX	0.0490916	1.11365
SEZ6	0.0298498	-1.24976
SF3B1	0.0199668	1.11368
SF3B3	0.0415084	1.08316
SF3B6	0.0183169	1.17358
SGSM3	0.0327804	-1.09844
SHANK1	0.00977044	-1.50235
SHARPIN	0.0336682	-1.09835
SIAH1	0.0050421	1.1102
SIK2	0.00224178	1.08296
SIPA1L3	0.0455588	-1.17752
SIRT4	0.00706885	1.31504
SIX6	0.0298329	1.09687
SKA2	0.0340686	1.15585
SKP1	0.043312	1.10956
SLC12A4	0.0412692	-1.20495
SLC17A7	0.0137978	-1.11241
SLC1A3	0.0301979	1.10264
SLC25A14	0.0418744	1.11184
SLC25A51	0.0242464	1.08313
SLC26A7	0.0176251	1.21965
SLC2A4RG	0.0389599	-1.30367
SLC2A8	0.0177606	-1.31077
SLC9A1	0.0143763	-1.37441
SLU7	0.0417861	1.13442
SMU1	0.0412177	1.08247
SNAPC4	0.0169407	-1.26415
SNRPD1	0.0290896	1.18405
SNRPD2	0.0416262	1.28701
SNURF	0.0298452	1.14093
SNX32	0.0280154	-1.32986
SNX8	0.0275243	-1.29979
SOCS6	0.0268761	1.15541
SOD1	0.0306331	1.13411
SOGA1	0.0296549	-1.27264
SPCS2	0.00447087	-1.07553
SPPL2A	0.0218878	1.20695
SRP54	0.0336357	1.11689
SRPK2	0.0488973	1.04805
SRRM1	0.0208252	-1.13659
SRRM2	0.00486918	-1.36011
SSB	0.0134228	1.20208
SSH1	0.0396943	-1.11322
SSPO	0.00838429	-1.51941
STAG1	0.0463708	1.08921
STARD3NL	0.0108602	1.10019
STAT1	0.03232	1.11213
STON2	0.0202488	1.08395
SUDS3	0.0152309	1.1027
SYP	0.0412199	1.09975
TACC2	0.0384093	-1.13141
TAF1C	0.040253	-1.18372
TAF4	0.0107574	-1.26784
TBC1D14	0.027904	1.0986
TBCD	0.0312889	-1.16762
TCEAL1	0.0148637	1.26166
TCEAL5	0.0132815	1.13507
TCP1	0.0194614	1.11678
TESK1	0.0354827	-1.17964
TEX2	0.0459275	1.08113
THAP3	0.0158707	-1.10409
THRAP3	0.00195325	1.0854
THUMPD1	0.0336029	1.07799
TIGD4	0.0356069	-1.43413
TIMM17A	0.0309799	1.07986
TIPIN	0.0322271	1.31716
TLE3	0.0222664	-1.16741
TMBIM1	0.0307277	1.22187
TMCO3	0.0182661	1.16309
TMED7	0.0445696	1.11746
TMEM161B	0.0035737	1.12674
TMEM18	0.0433956	1.16764
TMEM184C	0.0206092	1.1799
TMEM19	0.0113863	1.18395
TMEM245	0.0404232	1.13258
TMEM39A	0.0227178	1.06486
TMEM55B	0.0274837	1.0883
TMEM57	0.0216416	1.10991
TMEM59	0.0285704	1.09313
TMEM74B	0.00208422	-1.12411
TMPO	0.0214815	1.13473
TNS2	0.0342348	-1.30053
TOX4	0.0120244	1.10486
TPGS2	0.00496736	1.0889
TRAPPC13	0.0432965	1.13641
TRAPPC6B	0.0199978	1.16605
TRIM23	0.0263331	1.12738
TRMO	0.0391302	1.17897
TRNP1	0.0121091	1.11142
TRPT1	0.0498772	-1.21965
TSNAX	0.0159151	1.12998
TTC19	0.0336999	1.10706
TTC21B	0.0389996	1.07573
TTI1	0.0291263	1.06555
TTLL3	0.0471237	-1.29559
TTYH3	0.0182932	-1.20427
TUBB4A	0.0216	-1.34467
TXNDC12	0.0311186	1.13346
TXNL1	0.0288712	1.08568
U2SURP	0.0325198	1.11639
UBA1	0.0178497	1.0598
UBA5	0.0199644	1.09467
UBE2I	0.00261794	1.08236
UBE2Q1	0.0104071	1.08106
ULK1	0.00536613	-1.31727
USP2	0.0372553	-1.18274
USP46	0.0418868	1.07697
UTP3	0.044792	1.16145
VDAC1	0.0468132	1.08936
VPS16	0.00281715	-1.31385
VPS25	0.0177688	1.11427
VPS29	0.0341615	1.10303
VPS35	0.0198347	1.09357
VPS9D1	0.0103035	-1.24103
VWA5B2	0.0377543	-1.55109
WASF2	0.0498712	-1.26314
WIZ	0.0449414	-1.16469
WNK2	0.0189829	-1.2156
XBP1	0.0318236	1.13739
XPNPEP1	0.0146522	1.14565
XRCC5	0.0124867	1.12058
XRN1	0.00774239	1.10185
YTHDC1	0.0423807	1.12076
ZBTB38	0.047884	1.12286
ZBTB44	0.0400458	1.05908
ZBTB45	0.0133737	-1.47105
ZC3H11A	0.0351052	1.09565
ZC3H8	0.0441064	1.2733
ZFHX2	0.0101606	-1.37988
ZMIZ1	0.0197291	-1.34739
ZMYND11	0.00200128	1.12112
ZNF146	0.000682106	1.11622
ZNF343	0.0153789	1.07323
ZNF385A	0.0498043	-1.16269
ZNF551	0.00150193	1.21372
ZNF558	0.00853553	1.21877
ZNF568	0.0175679	1.08717
ZNF569	0.010447	1.15651
ZNF607	0.0462754	1.10586
ZNF618	0.0462542	-1.09906
ZNF674	0.0431993	-1.1422
ZNF830	0.0140363	1.22554
ZNHIT1	0.0395558	1.1115
ZNHIT3	0.0169582	1.15135
ZNRF2	0.00878577	1.18666
ZRSR2	0.0124812	1.2224
ZSWIM5	0.0492753	-1.14426
ZYX	0.0129404	-1.32021
