# Supplementary material for: Gene expression in response to optical defocus of opposite signs reveals bidirectional mechanism of visually guided eye growth
Source: PLoS Biol. 2018 Oct 9;16(10):e2006021. doi: 10.1371/journal.pbio.2006021 (PMC6177118; doi:10.1371/journal.pbio.2006021)
Supplement: S5 Table — (XLSX) [file pbio.2006021.s005.xlsx]

## Sheet: Sheet0
S5 Table. Genetic networks associated with genes differentially expressed in the retina of common marmosets exposed to -5D lens for 10 days
Network ID	Molecules in Network	Focus Molecules
1	ADRB, Ap1, ARHGEF3, BCL11A, CD3, Cg, Creb, CREM, ERK, ERK1/2, FOSL2, FSH, FYN, GADD45A, HCCS, IGF1R, Igm, LDL, Mapk, MCAM, NCK1, NR2E1, PDGF BB, Pkc(s), PLC gamma, POU4F2, PP2A, PSMD12, Ras, STAT5a/b, STN1, TCR, Vegf, ZFP36L1, ZNF331	16
2	ADCK1, BAZ2A, CELSR2, CLEC3A, DNMT3B, ERMP1, ESR1, G protein alpha, GNAI2, GPR52, GSTM3, H19, HOMER3, KCNA1, KCNRG, LIN37, LMBRD2, MBOAT7, METTL6, miR-1-3p, miR-1179, miR-1275, miR-453, MPHOSPH9, MTCH2, MTX1, PDE4A, PDE7A, PRRC2C, ROBO2, SOX13, SPINT1, WNK1, ZNF527, ZNF692	13
3	ATAD5, BRD8, CASP8AP2, CMC2, CYP2J2, Filamin, GP1BB, HIST1H2BG, HNF4A, IMMP1L, LYSMD2, miR-4428, MIS18BP1, MRTO4, Mt2, NDC1, NSA2, PLAA, PODN, PPP1R18, RELA, RSL24D1, SCRN3, SUGT1, TMEM87A, TRAF2, TRAIP, TRIM69, TSPAN5, UPF3B, USP31, USP36, UTP18, ZC3HC1, ZNHIT3	13
4	ADGRF5,ADRA1A,Akt,CCR10,CELSR3,CYB5R4,DNAJ,DRD4,ENPP2,EPHA6,FFAR2,FZD3,Gpcr,GPR19,GPR21,GPR45,GPR52,GPR63,Gst alpha,GTF2E2,Histone h3,Igkv1-117,IL12 (family),Insulin,IRS1/2,Jnk,NFkB (complex),P38 MAPK,PI3K (complex),Pik3r,PLAA,PTPN9,RNA polymerase II,SRSF9,TFIIE	11
5	acetyl-L-carnitine, AMD1, ANK1, ARHGEF12, BEST1, CA2, CCDC8, CDKN1A, CHPT1, CKAP2L, Eph Receptor, EPO, GALNT3, Igkv1-117, ITGB1, KIF19, PDE3A, Ppp2c, PPP2CA, PTH, putrescine, RAD9A, RAF1, RFC2, RFC4, RHAG, SF1, SLC16A7, SLC37A1, SOGA1, spermidine, SRF, Tpm2, ZBTB49, ZFP36L2	11
6	AGL, ATL3, CEBPZOS, CEP83, D-glucose, DYNLT1, FAM208A, GADD45, GOT1, HECTD1, HJURP, Irs3, KCNA6, MIOS, mir-322, miR-16-5p, MIS18A, MIS18BP1, MLYCD, MTAP, NUP37, PAX6, PMS1, PPARD, PRSS56, PYGB, RHBDD1, SEH1L, SLC13A3, SYT3, TMEM120A, TOM1L1, TP53, UBC, WDR24	10
