# Supplementary material for: Gene expression in response to optical defocus of opposite signs reveals bidirectional mechanism of visually guided eye growth
Source: PLoS Biol. 2018 Oct 9;16(10):e2006021. doi: 10.1371/journal.pbio.2006021 (PMC6177118; doi:10.1371/journal.pbio.2006021)
Supplement: S6 Table — (XLSX) [file pbio.2006021.s006.xlsx]

## Sheet: Sheet0
S6 Table. Genetic networks associated with genes differentially expressed in the retina of common marmosets exposed to -5D lens for 5 weeks
Network ID	Molecules in Network	Focus Molecules
1	AMOTL2, Cbp/p300, CHMP4B, COMMD3, DARS2, DHX37, DR1, ERK, estrogen receptor, EZH2, FTSJ1, Hdac, HDGFRP2, HISTONE, Histone h3, Histone h4, Hsp90, KPNB1, MBD3, MCAM, NASP, NCOA2, NUP35, NUP58, OSBPL9, PAXBP1, PTBP3, PTRF, RANBP1, TERF2, TFAP4, TM4SF18, TMCC2, WDR61, ZNF277	27
2	Actin, Alpha Actinin, Alpha catenin, C/ebp, CASP6, caspase, CDC42, CDH18, Cyclin E, DAP, DBP, F Actin, FGF1, FSTL3, GLUL, HELB, HIP1, MAP2K7, MAP2K1/2, Mek, Mlc, MSTN, MTCH2, NFkB (complex), PANX1, PDGF BB, PP2A, PPP2CA, Rb, RHOJ, RNF112, TMOD2, trypsin, ULK1, XK	20
3	BCR (complex), CREM, CRISPLD2, Cyclin A, ERK1/2, FAM120A, FRA10AC1, IFN Beta, IgG1, Igg3, IgG2a, Igm, Immunoglobulin, LDL, MAPKAPK5, MICAL2, MYBL1, NAMPT, Nfat (family), NKAP, NOTCH2, PI3K (family), PLC gamma, PLPP1, Rac, RAP2A, RASGRP1, RFX2, RFX3, Sapk, STK40, TEC, TM9SF3, TRIM2, VAV	19
4	CALM1 (includes others), CERS6, Ck2, Collagen(s), EBNA1BP2, F2R, Focal adhesion kinase, FZD8, Gpcr, GPR84, GRIA3, HTR1B, Interferon alpha, IRF7, LRP2, Mapk, MKRN3, NFKB1, NFU1, P38 MAPK, p85 (pik3r), Pka, Pkc(s), PKDCC, POLR2H, Ras, Ras homolog, RNA polymerase II, TAS1R2, TCR, Tlr, TRIL, TRIM23, TRIP4, Vegf	19
5	AASDH, CSNK1G1, CTNNB1, CTNND2, CYP51A1, DLG5, FSTL3, KIAA1109, LMNA, miR-515-5p, OTUD1, POR, PPCS, PRSS56, RAB3C, RAPSN, RELA, RNF19B, SENP6, SIRT1, SLC52A1, SMARCA5, Sry, THUMPD3, TRIM6, TRIM28, UBA3, UBAC2, UBC, UVSSA, ZBTB33, ZC3H11A, ZDHHC13, ZNF10, ZNF256	17
6	26s Proteasome, Alp, AMMECR1, AMPK, Ap1, CD3, CK1, CSNK1G1, cytochrome C, FOXO1, FSH, Gsk3, HSF2, Hsp70, ID4, IL1, Insulin, Jnk, KATNA1, KDELR2, LAMP1, Lh, MTORC1, p70 S6k, Pdgf (complex), PI3K (complex), PRKAA, Pro-inflammatory Cytokine, RAB14, REV1, RRAGC, STX7, TOMM22, URI1, UVRAG	15
7	14-3-3(β,γ,θ,η,ζ), 14-3-3(η,θ,ζ), BTBD10, C21orf2, CPSF2, CUL3, DLG5, EML3, FAM167A, FRMD5, GMCL1, LRFN4, LSM12, MFF, miR-6761-3p, NELFE, PDXK, PITPNC1, PRPF4, PRPF39, RBMS2, RCBTB1, REM1, RPGRIP1L, SEPHS1, SNRNP27, SOBP, SRPK1, SRSF8, SURF2, UMPS, YAE1D1, YWHAH, YWHAQ, ZCRB1	15
8	14-3-3,3',5'-cyclic-GMP phosphodiesterase, 3',5'-cyclic-nucleotide phosphodiesterase, ADCY, ADRB, AKAP7, Akt, C1GALT1C1, Calcineurin protein(s), Calmodulin, CaMKII, Creb, CYP51A1, Fascin, HDAC4, Importin alpha, Importin beta, IP6K2, NPVF, Nr1h, Pde, PDE10A, PDE3B, PDE6C, PDE6D, PEPCK, Pias, Pka catalytic subunit, PP1 protein complex group, Ppp2c, PRKAR2A, Proinsulin, SLBP, UBA2, ZFPM2	14
9	ARHGEF9, CCDC137, CHCHD4, CLEC18A/CLEC18C, CLEC3A, COX19, DDX50, EIF3H, ESR1, estrone sulfate, GADD45, GLTSCR2, JMY, KIAA1522, MACROD1, MANBA, mir-140,miR-296-5p,miR-6818-3p, MRPL46, MRPS14, NPM1, PAPOLG, RPL35, RPL37A, SAMM50, SDCCAG8, SLCO1C1, TP53, TRIP4, TRMT11, TTC37, UBE2T, UBTD1, WHAMM	14
10	AGT, AMZ2, CAMK2D, CDK19, CPNE8, CPPED1, DUSP11, DUSP27, FIG4, G6PC/G6PC2/G6PC3, HEPACAM, MAPK1, miR-4688, MTMR6, MTMR9, PAQR6, phosphatase, phosphatidylinositol 4,5-diphosphate, PP1-C, PP1/PP2A, PPFIA4, PPP1CA, PPP1R35, PPP1R12C, PPP1R3C, Ppp2r3d, PTEN, PTPN7, PXYLP1, RCAN3, SCRN2, SDHD, SHP, THRB, ZC3H12B	14
11	acetylcholine, ADI1, APP, CARNMT1, CCDC148, chondroitin sulfate A, chondroitin sulfate C, DNAJC30, FAM149A, FBL, FN3KRP, GOLGA4, HAS3, HSPA12A, hyaluronic acid, IMPG2, LACRT, LENG9, LTF, MAGEH1, miR-4691-5p, miR-6810-5p, NOL11, PHAX, PIGG, PIGO, PLPP2, RIOK1, RTP4, SH3RF2, SLC38A1, SPAG6, TASP1, WDR43, ZADH2	13
12	ANAPC16, ANO6, CD8B, CPD, CPNE3, CSRNP1, DAZAP2, DSC2, ELAVL1, FAM46C, GALNT15, GCA, HEXA, HS6ST2, IFIT5, KIAA2013, LOC102724428/SIK1, Madcam1, MEAF6, MTX3, NCLN, NETO2, NKX2-3, PARP12, PARP14, POPDC2, SLC7A11, STARD3NL, TNF, TRIM38, TYMP, UBA6, WDR73, YPEL5, ZNF529	13
13	ANKRD29, BEX5, CDH1, CDHR2, CHTF8, CHTF18, CRK, CTNND2, DISP2, DSC2, ESRP2, GRHL1, GRHL2, IL36A, JADE2, Laminin1, LRBA, MALAT1, miR-6132, miR-6762-5p, MYO7A, PCDHA10, PDS5B, PITPNM1, RNF215, SALL2, SOD2, TGFB1, TMEM50A, TRIM46, UGDH, USH1C, VPS39, WFDC5, ZNF503	12
14	ALB, DNAJC7, FBXO24, GAR1, GC, GRB2, HERC4, HIBCH, HSP90AA1, KCTD8, KLHL10, KLHL14, KLHL25, KLHL26, LRRC1, MIA2, NLRC4, NWD1, PDIK1L, PIWIL1, RAB6B, RAB9B, RAPSN, RHOBTB3, SACS, SERPINB5, SUGT1, TESK1, TESK2, TYMP, UPF2, URI1, VPS13B, WSB2, ZMYM1	12
15	ACTB, ACTR8, androstenediol, ARNTL2, beta-estradiol, CAP2, CBX5, CDC123, CDKN1A, CLCN3, CPA4, DAGLB, FGFBP1, Foxo, Hist1h1e, Igkv1-117, Ivl, KLHL26, KLHL38, miR-1827, miR-4768-5p, NARF, PKMYT1, RASGRP2, RER1, SCN4A, SIPA1, SNTB1, TSPAN5, TXNDC11, UBE3A, ZNF114, ZNF267, ZNF432, ZNF615	10
16	ACTR1B, ARMC2, BCL2L1, CDC42SE1, CHRNA4, CHRND, COLGALT2, LAMTOR4, MAP1S, miR-3103-5p, miR-4481, Mitochondrial complex 1, MT-ND1, MT-ND4, MT-ND5, NDUFA2, NDUFA5, NDUFA8, NDUFA10, NDUFA13, NDUFB4, NDUFB10, NDUFS4, NDUFS7, NDUFS8, NDUFV1, NDUFV2, PAK3, PLK3, RPH3A, SNCA, Syntaxin, TMEM109, TMEM255A, VDAC3	5
17	ABHD13, miR-668-3p	1
