# Supplementary material for: Gene expression in response to optical defocus of opposite signs reveals bidirectional mechanism of visually guided eye growth
Source: PLoS Biol. 2018 Oct 9;16(10):e2006021. doi: 10.1371/journal.pbio.2006021 (PMC6177118; doi:10.1371/journal.pbio.2006021)
Supplement: S7 Table — (XLSX) [file pbio.2006021.s007.xlsx]

## Sheet: Sheet0
S7 Table. Genetic networks associated with genes differentially expressed in the retina of common marmosets exposed to +5D lens for 10 days
Network ID	Molecules in Network	Focus Molecules
1	CCDC86, CDH4, DBF4B, DUSP7, ERK, FAM58A, FUS, HSPBAP1, LAD1, MAP3K2, mir-199, miR-3180-3p, miR-4456, miR-6721-5p, miR-6742-5p, NSA2, P2RX2, P2RX5, PGM1, PIK3R2, PPDPF, PTEN, PTN, RBMS2, RFC1, RRS1, SEMG1, SEPT1, SEPT10, SHC3, SLC22A11, SLC25A1, ZFP36L1, ZNF584, ZNF630	14
2	AAK1, APP, BCAP29, CBLL1, CCDC15, CCNB1, CDK18, CELF2, CELF4, CFDP1, Cyb5r3, CYP20A1, ERH, FADS1, FAM184A, GJC1, GSR, HMGN5, LAD1, MARCH1, MASTL, mir-9, miR-6845-3p, NFkB (complex), NOVA1, NSRP1, Pde4d, PURG, RAB3C, SGIP1, SYNJ2BP, TNF, UTP4, ZNF438, ZNF75A	12
3	ANGEL2, ANKRD13A, API5, BAG3, CDK4, CEBPA, CUL3, DAZAP1, ELAVL1, FAR1, FBXL4, HOOK1, HOOK3, LINS1, METTL15, MRPS15, MYNN, NIP7, OGFRL1, PAH, QDPR, RBM4B, RRS1, SERINC3, SKP1, SMIM11A, SYNPO2, TMEM126A, UBAP2L, VIPAS39, VPS16, ZFP91, ZFR, ZNF45, ZNF800	11
4	alcohol group acceptor phosphotransferase, CDK1, CTNS, DDX20, E2F2, ETV3, GRHL2, IL5RA, KRTCAP3, L-cysteine, LIMK1, MCPH1, mir-19, mir-22, mir-23, mir-24, mir-25, mir-26, mir-27, mir-183, mir-188, mir-193, mir-205, miR-296-5p, miR-34a-5p, MTHFD1, MYBL1, MYC, RAD54L, RFX1, RFX2, RFX3, SMIM15, SRP9, TMEM126A	7
