# Supplementary material for: Gene expression in response to optical defocus of opposite signs reveals bidirectional mechanism of visually guided eye growth
Source: PLoS Biol. 2018 Oct 9;16(10):e2006021. doi: 10.1371/journal.pbio.2006021 (PMC6177118; doi:10.1371/journal.pbio.2006021)
Supplement: S8 Table — (XLSX) [file pbio.2006021.s008.xlsx]

## Sheet: Sheet0
S8 Table. Genetic networks associated with genes differentially expressed in the retina of common marmosets exposed to +5D lens for 5 weeks
Network ID	Molecules in Network	Focus Molecules
1	ACTR8, AHCTF1, alcohol group acceptor phosphotransferase, ARHGEF12, ATP2C1, CEP78, CEP131, CINP, CKAP5, DEPTOR, DMPK, EIF4ENIF1, ERLIN2, FAF2, FBF1, FKBPL, FXYD6, GTF3C5, HAUS2, HECTD1, INTS4, IPO5, KLHL7, LNX1, MBNL1, PJA1, Ras, RCN2, SCRIB, TMEM55B, TRIM23, TTC19, VPS35, ZBTB44, ZNHIT3	33
2	ADAMTSL4, AHCY, AQR, ATXN2L, EIF4A, EIF4A1, EIF4A3, EIF4F, Eif4g, EIF4H, ERH, FBXO9, FUS, GNE, HAUS1, MAPKBP1, MDH1, NMNAT1, NR1D1, PABPC1, Pkc(s), PLRG1, RBM22, SAFB, SF3B3, SLU7, SNRPD1, SNRPD2, SRRM1, SRRM2, TACC2, THRAP3, TTI1, YTHDC1, ZNF830	31
3	60S ribosomal subunit, AIMP1, BRIX1, CHERP, DDX23, EIF3G, EIF3J, KCTD3, LSM7, LSM8, Mapk, MRPL24, NACAD, NOL12, NSA2, PAN2, Rnr, RPL10, RPL21, RPL23, RPL39, RPS8, RPS27, SART1, SF3B1, SF3B6, SMU1, snRNP, SOGA1, THUMPD1, TMEM245, TSNAX, U2SURP, ZC3H8, ZRSR2	31
4	ANAPC16, BRPF3, CASKIN1, CD164, CDC27, CHIC2, CRBN, GLTSCR1, GNGT2, GRB2, GUCY2F, HAT1, HBS1L, Histone h4, HTATSF1, MYO1B, P-TEFb, PHRF1, Pias, PRRC2A, SELENON, SETX, SNURF, SNX8, SRPK2, SUDS3, TESK1, TMEM57, TMPO, Top2, UBA1, UBE2I, XRCC5, ZNF146, ZNRF2	31
5	AKIRIN1, Alpha tubulin, Beta Tubulin, CACNA1H, CCDC43, CCDC85A, CCT5, CCT7, CCT8, CCT6A, CFAP52, CIC, DECR1, ELK3, ERK, GOPC, GOT1, GPN1, IGBP1, IMPA2, JADE1, KIF21B, KSR1, MED13, MED29, mediator, PFDN1, PPP2CA, SNAPC4, TBCD, TCF, TCP1, TLE3, TTLL3, TUBB4A	30
6	AAGAB, Akt, AMIGO2, Ap2 alpha, AP2A1, ARF6, ATP1B2, CADPS, CAPZA2, CLTA, CNOT3, CPE, DCTN5, DCTN6, DENND1A, DNAJ, Dynamin, FTO, GDI2, LRP5, MTFR1, N-Cadherin, NUS1, Rab5, RAB6A, RAVER1, REPS1, RNF219, SCG2, SEC11A, SEPT7, SGSM3, SPCS2, STON2, VPS29	29
7	ADH5, ARL16, BBS2, BEX2, cytochrome-c oxidase, DAD1, GFM1, KIF19, Ku, LZTFL1, MAOA, MBTD1, Mitochondrial complex 1, NADH dehydrogenase, NDUFA1, NDUFA8, NDUFAF4, NDUFB6, NDUFB7, NDUFB9, NDUFB11, NDUFS3, NFkB (complex), PDLIM1, PRR12, PSMA, RAP1GDS1, REXO1, RIOK3, RLIM, RMND5A, SOD1, UTP3, ZMYND11, ZNF385A	29
8	AEBP1, ALDH2, ALDH6A1, ALDH7A1, ARCN1, CHN2, COP I, COPA, COPB2, DXO, ERK1/2, GALNT1, ITCH, KDELR1, LTBP3, MANF, MGRN1, MRPL17, NEK9, Notch, NOTCH2, NOTCH3, NUP93, PSAT1, RANBP3, RECQL5, SAR1A, Sec23, Secretase gamma, SIPA1L3, SLC12A4, Smad2/3, SMOOTH MUSCLE ACTIN, UBA5, WNK2	28
9	ABCB10, ALAS1, CA10, DGKE, estrogen receptor, GTF2B, histone-lysine N-methyltransferase, IFT46, KDM6B, KMT2D, KMT5B, MRE11, N-cor, NCOA6, NFIX, NLGN2, NSD1, Nuclear factor 1, P38 MAPK, Rar, RBBP5, RGL1, RPA, Rxr, RXRB, SETD1B, SHANK1, SHARPIN, SOCS6, SWI-SNF, TCEAL1, thymidine kinase, thyroid hormone receptor, TIPIN, UBE2Q1	24
10	19S proteasome, 20s proteasome, 26s Proteasome, AASDHPPT, ABCA2, ANKRD13B, ATPase, ATXN7, CCDC50, COPS2, GFPT1, ICA1L, Ikb, Jnk, MAP1LC3, MAP1S, Myosin, NBR1, NELL1, NLRX1, Nos, P glycoprotein, PICK1, PRKAA, PSMA7, PSMC3, PSMD, PSMD8, PSMD9, PSMD14, SERTAD2, SIAH1, TRMO, TXNL1, Ubiquitin	22
11	AGFG2, ARID1A, Calcineurin A, Cdc2, CDC25A, CDK14, Cg, CITED1, Ck2, CLDN15, Cyclin A, Cyclin B, DUSP12, E2f, FSH, GPAM, ILKAP, KEL, Lh, MSRA, NFIC, NFYA, NFYB, PGRMC1, phosphatase, PTPase, PTPN23, PTPRS, PTPRZ1, Rb, RCAN1, SKA2, TAF1C, TXNDC12, Vegf	22
12	AMPK, caspase, CLIP1, CNGA3, cytochrome C, DFFA, DLAT, ENDOG, Gsk3, HSF1, Hsp27, Ifn, JINK1/2, KCNK1, LDL-cholesterol, MAP2K4, MORF4L2, MTDH, MTORC1, PARP, PARP1, PRIM2, Pro-inflammatory Cytokine, Rab11, RAB11B, RAB8A, RPA1, RPRD2, SEC22B, SIRT4, SYP, TBC1D14, Tnf (family), TRAPPC13, ULK1	22
13	14-3-3, Ampa Receptor, BRAF, BSN, CACNA1A, Calcineurin protein(s), CaMKII, CBY1, Cofilin, COPS7A, EIF2S2, GIGYF1, GRIK5, GRIN1, Histone H1, HSPG2, ITPR, L-type Calcium Channel, LAMA5, MAST3, MLXIP, Nfat (family), NMDA Receptor, PHKB, Pka, Pka catalytic subunit, PLAG1, PP1 protein complex group, PP2A, PRKAG1, SIK2, SLC17A7, SLC1A3, SLC2A8, SSH1	21
14	AKR1C1/AKR1C2, ATN1, ATXN7L1, calpain, CAPN5, CD59, CDK5R2, CHUK, Creb, Cyclin E, CYP27A1, EXOC1, FBXO3, FBXW7, Fgfr, Focal adhesion kinase, HDL, hemoglobin, IgG, IgG1, IL1, KCNC3, LDL, LENG8, MIER3, NOTCH1, PI3K (family), SKP1, SSPO, TAF4, TMEM184C, trypsin, voltage-gated calcium channel, WIZ, ZMIZ1	21
15	AAGAB, ALOXE3, ALPK1, AP5M1, ARHGAP33, CDC42, CERS5, CHMP7, COL4A5, CSNK2A2, DOCK11, EFCAB14, ELAVL1, FAM199X, FBRSL1, GPATCH2, JADE3, LRRC57, MYO9A, NUPR1, PM20D2, RANBP3, RIOK3, RPRD2, SDAD1, SECISBP2L, SPG11, STARD3NL, TLR4, TMED7, TMEM19, XPO1, ZNF234, ZNRF2, ZSWIM5	21
16	APBA3, B4GALT3, BCL2L13, BFAR, DNAJC2, DNAJC25, DUB, HNRNPK, HSP, Hsp70, Hsp90, HSPA8, HSPA9, HSPA4L, ICE2, IFN Beta, IL12 (complex), IL12 (family), Immunoglobulin, Interferon alpha, MHC Class II (complex), PCSK1, Proinsulin, PTCH1, RNA polymerase II, SRC (family), SRP54, STAT1, STAT5a/b, Tlr, TOX4, USP2, USP46, XBP1, ZNF618	20
17	ADAM8, ANKRD33, ARFGEF1, ATG2B, ATL1, ATP13A1, ATP2C1, ATXN2L, CLCN5, CNOT3, CPD, DFFA, DIS3L2, FAIM, FASTKD5, FIGNL1, GMIP, GTPase, KDM3B, miR-185-3p, NTRK1, PLD5, PLXNB2, PLXNB3, RAB3GAP2, RANBP6, RAP1GDS1, RELA, RTF1, SBF1, SBNO1, SYTL1, TBC1D10B, ZC3H11A, ZDHHC3	20
18	ABCA2, ABL1, ANXA5, APOE, ATP8B3, BRPF3, CDK2, CDK2-CyclinE, CDKN1A, CINP, Cyclin A/Cdk2, FSTL4, LMAN1L, LTBP2, LYSMD4, miR-1273h-5p, miR-3175, miR-363-5p, miR-4755-3p, MTSS1L, PGBD4, PHTF2, PRRT1, RMDN1, SCAMP4, SCARF2, STOML1, TMEM18, TMEM161B, TMEM74B, TSR3, VDAC1, ZFHX2, ZNF558, ZNF674	20
19	ABCE1, ACBD3, ARMC5, ATXN2L, COPS6, COPS9, CUL3, DPH7, G3BP2, HACD3, HAT1, HISTONE, Histone h3, IGHV3OR15-7, IKZF4, JADE1, KAT6B, KCTD3, KCTD18, KLHL8, KLHL26, KRT24, LARP1B, MRPS21, MRPS23, Paxip1, PRMT7, PSPC1, RCBTB1, RHOBTB1, RPL22L1, RPN1, SEC31A, TMEM258, UBAP2	19
20	AHR, ANKIB1, ANKRD46, ARL8A, ATP2C1, BOLA2/BOLA2B, CLVS2, CNRIP1, DDX31, DHX32, EFR3A, HIST1H2AD, IMPG1, L3MBTL1, MCM2, MRPL54, MRPS17, MRPS21, MRPS26, MTCH2, NPM1, NSA2, RNF2, RNF181, RPL21, RRP8, SEC11A, SLC25A51, SYCP1, TTYH3, UBC, UQCRH, VPS16, ZNF512, ZNF800	19
21	AIM1, BMP3, CTDSPL2, FAM50B, GREM2, HNF1A, HNF4A, ITIH4, LRCH4, MDFI, ME3, miR-34a-5p, MON1B, N4BP2L2, NAA38, NAP1L3, PEX13, RNPEPL1, RTFDC1, SERPINB8, SLC26A7, Slco1a4, SMARCA4, STARD10, SUPV3L1, TAPBPL, TCEAL5, TFB1M, TRAPPC13, TRNP1, TXNDC12, ZBTB45, ZNF551, ZNF607, ZNHIT1	18
22	C16orf62, CASZ1, Ces2a, CHD6, CLIP1, COMMD3, DNAJC21, DSCR3, EED, ELFN2, ESR1, FRMPD4, HNRNPA1L2, HSPA5, JPH3, Krt10, miR-130a-3p, MORC3, MYPN, PDLIM1, PNPLA7, POGLUT1, POR, PPP1CA, PXYLP1, SACS, SEC31A, SECISBP2L, SIX6, SLC2A4RG, TBCD, TM7SF2, TTC21B, XPNPEP1, ZBTB38	18
23	Actin, ADAM8, Alp, Alpha Actinin, Alpha catenin, CAP1, Collagen type I, Collagen type IV, Collagen(s), ENG, F Actin, G protein alphai, G-Actin, Integrin, ITGAV, JAG1, KCNAB1, LAMC1, Laminin, LAMP2, MKL1, MKRN2, Pdgf (complex), PDGF BB, PIEZO1, PIK3R2, Pld, Ppp2c, PTP4A3, Rac, RACK1, Tgf beta, TIMM17A, WASF2, ZYX	17
24	ACBD5, ATP10D, BAG3, CDK4, CNST, COPRS, ELOVL1, EWSR1, FAM111B, FBXO38, HERC4, ILK, KLHL32, miR-486-3p, MNS1, NOL8, NXF1, OAZ2, OGFRL1, PAIP2, PCID2, PIGV, PNISR, RAB2B, RHOF, SGSM3, SLC4A1AP, SMTN, SNX32, SUPT4H1, TMBIM1, TPGS2, VPS9D1, WDR37, ZNF568	16
25	5(S)-HETE, ACSL6, ADGRB1, AKT1, ARHGEF19, C4BPB, CDC37, CITED1, CRK/CRKL, DAAM1, DET1, ELK3, ERBB2, Growth hormone, HDHD2, IgG2b, JUN, LRIG3, LTBP3, METRNL, MLXIP, MXI1, Nfatc, NRG3, PIK3AP1, POLR3GL, PPARGC1A, SCGB3A1, SLC25A14, SMTN, SPARCL1, TGFB1, TMEM39A, TNFSF13B, ZNF569	15
