# Supplementary material for: Gene expression in response to optical defocus of opposite signs reveals bidirectional mechanism of visually guided eye growth
Source: PLoS Biol. 2018 Oct 9;16(10):e2006021. doi: 10.1371/journal.pbio.2006021 (PMC6177118; doi:10.1371/journal.pbio.2006021)
Supplement: S9 Table — (XLSX) [file pbio.2006021.s009.xlsx]

## Sheet: Sheet0
S9 Table. Biological processes affected by the genes differentially expressed in the retina of common marmosets exposed to -5D lens for 10 days
Category	-log(p-value)
Cell Morphology	3.54212
Cellular Movement	3.54212
Cellular Development	3.33724
Nervous System Development and Function	3.31426
Tissue Morphology	3.05061
Cell-To-Cell Signaling and Interaction	3.03527
Cellular Assembly and Organization	3.03527
Cellular Function and Maintenance	3.03527
Lipid Metabolism	2.91721
Small Molecule Biochemistry	2.91721
Cellular Growth and Proliferation	2.68825
Cell Cycle	2.56225
DNA Replication, Recombination, and Repair	2.50169
Nucleic Acid Metabolism	2.50169
Carbohydrate Metabolism	2.48812
Cell Death and Survival	2.48812
Visual System Development and Function	2.48812
Protein Synthesis	2.19179
Cell Signaling	2.18842
Cellular Compromise	2.18842
Molecular Transport	2.18842
Post-Translational Modification	2.18842
Amino Acid Metabolism	2.16241
Energy Production	2.01278
Organismal Survival	1.7986
Gene Expression	1.49485
Free Radical Scavenging	1.46852
