# Supplementary material for: Gene expression in response to optical defocus of opposite signs reveals bidirectional mechanism of visually guided eye growth
Source: PLoS Biol. 2018 Oct 9;16(10):e2006021. doi: 10.1371/journal.pbio.2006021 (PMC6177118; doi:10.1371/journal.pbio.2006021)
Supplement: S10 Table — (XLSX) [file pbio.2006021.s010.xlsx]

## Sheet: Sheet0
S10 Table. Biological processes affected by the genes differentially expressed in the retina of common marmosets exposed to -5D lens for 5 weeks
Category	-log(p-value)
Gene Expression	5.19246
Cell Morphology	3.46218
Cellular Function and Maintenance	3.46218
Cellular Development	3.16494
Nervous System Development and Function	3.16494
Cell Cycle	3.04818
Energy Production	2.97881
Molecular Transport	2.97881
Nucleic Acid Metabolism	2.97881
Small Molecule Biochemistry	2.97881
Cellular Assembly and Organization	2.77211
Cellular Growth and Proliferation	2.63078
Cell Death and Survival	2.57187
Cell Signaling	2.57187
Post-Translational Modification	2.57187
Cell-To-Cell Signaling and Interaction	2.50864
DNA Replication, Recombination, and Repair	2.50864
Tissue Development	2.35164
Carbohydrate Metabolism	2.30803
Tissue Morphology	2.30803
Organ Morphology	2.1296
Lipid Metabolism	2.07883
Cellular Compromise	2.01502
Amino Acid Metabolism	1.96658
Cellular Movement	1.96658
Vitamin and Mineral Metabolism	1.96658
Protein Synthesis	1.70333
Protein Trafficking	1.70333
Organismal Functions	1.66959
Organismal Survival	1.66959
Visual System Development and Function	1.66959
