# Supplementary material for: Gene expression in response to optical defocus of opposite signs reveals bidirectional mechanism of visually guided eye growth
Source: PLoS Biol. 2018 Oct 9;16(10):e2006021. doi: 10.1371/journal.pbio.2006021 (PMC6177118; doi:10.1371/journal.pbio.2006021)
Supplement: S11 Table — (XLSX) [file pbio.2006021.s011.xlsx]

## Sheet: Sheet0
S11 Table. Biological processes affected by the genes differentially expressed in the retina of common marmosets exposed to +5D lens for 10 days
Category	-log(p-value)
Nervous System Development and Function	2.84771
Organismal Development	2.84771
Tissue Development	2.84771
Visual System Development and Function	2.84771
Cell Cycle	2.68403
Cellular Development	2.68403
Cellular Growth and Proliferation	2.68403
Gene Expression	2.68403
Lipid Metabolism	2.68403
Nucleic Acid Metabolism	2.68403
Small Molecule Biochemistry	2.68403
Tissue Morphology	2.68403
Cell Morphology	2.5986
Cellular Assembly and Organization	2.5986
DNA Replication, Recombination, and Repair	2.5986
Cellular Compromise	2.383
Cellular Function and Maintenance	2.383
Cellular Movement	2.383
Cell Death and Survival	2.20761
Cell-To-Cell Signaling and Interaction	2.20761
RNA Post-Transcriptional Modification	2.16558
Molecular Transport	2.16304
RNA Trafficking	2.16304
Amino Acid Metabolism	1.90658
RNA Damage and Repair	1.33161
