# Supplementary material for: Gene expression in response to optical defocus of opposite signs reveals bidirectional mechanism of visually guided eye growth
Source: PLoS Biol. 2018 Oct 9;16(10):e2006021. doi: 10.1371/journal.pbio.2006021 (PMC6177118; doi:10.1371/journal.pbio.2006021)
Supplement: S12 Table — (XLSX) [file pbio.2006021.s012.xlsx]

## Sheet: Sheet0
S12 Table. Biological processes affected by the genes differentially expressed in the retina of common marmosets exposed to +5D lens for 5 weeks
Category	-log(p-value)
Cell Death and Survival	5.4168
Gene Expression	4.94692
Nervous System Development and Function	4.74958
Organismal Development	4.74958
Tissue Development	4.74958
Tissue Morphology	4.74958
Visual System Development and Function	4.74958
Protein Degradation	4.56067
Protein Synthesis	4.56067
RNA Post-Transcriptional Modification	4.14146
Cellular Assembly and Organization	3.42366
Amino Acid Metabolism	3.22185
Molecular Transport	3.22185
Small Molecule Biochemistry	3.22185
Cell-To-Cell Signaling and Interaction	3.13136
Cellular Development	3.13136
Cellular Function and Maintenance	3.13136
Cellular Growth and Proliferation	3.13136
Cell Morphology	2.99568
Cellular Movement	2.86012
Cell Cycle	2.77211
DNA Replication, Recombination, and Repair	2.75945
Organismal Survival	2.40012
Protein Trafficking	2.27984
Lipid Metabolism	2.1463
Cellular Compromise	1.98716
Energy Production	1.98716
Post-Translational Modification	1.91721
RNA Trafficking	1.79048
Carbohydrate Metabolism	1.73049
Nucleic Acid Metabolism	1.73049
Cell Signaling	1.67778
