# Supplementary material for: Gene expression in response to optical defocus of opposite signs reveals bidirectional mechanism of visually guided eye growth
Source: PLoS Biol. 2018 Oct 9;16(10):e2006021. doi: 10.1371/journal.pbio.2006021 (PMC6177118; doi:10.1371/journal.pbio.2006021)
Supplement: S13 Table — (XLSX) [file pbio.2006021.s013.xlsx]

## Sheet: Sheet0
S13 Table. Canonical pathways affected by the genes differentially expressed in the retina of common marmosets exposed to -5D lens for 10 days
Canonical Pathways	-log(p-value)	z-score
Glycogen Degradation	3.17	no activity pattern available
Spermine Biosynthesis	2.19	no activity pattern available
S-methyl-5'-thioadenosine Degradation	2.19	no activity pattern available
Spermidine Biosynthesis	2.19	no activity pattern available
Ephrin A Signaling	1.79	no activity pattern available
Ephrin Receptor Signaling	1.72	no activity pattern available
Phosphatidylcholine Biosynthesis	1.65	no activity pattern available
BRCA1 in DNA Damage Response	1.57	no activity pattern available
Reelin Signaling in Neurons	1.44	no activity pattern available
Choline Biosynthesis	1.38	no activity pattern available
