# Supplementary material for: Gene expression in response to optical defocus of opposite signs reveals bidirectional mechanism of visually guided eye growth
Source: PLoS Biol. 2018 Oct 9;16(10):e2006021. doi: 10.1371/journal.pbio.2006021 (PMC6177118; doi:10.1371/journal.pbio.2006021)
Supplement: S14 Table — (XLSX) [file pbio.2006021.s014.xlsx]

## Sheet: Sheet0
S14 Table. Canonical pathways affected by the genes differentially expressed in the retina of common marmosets exposed to -5D lens for 5 weeks
Canonical Pathways	-log(p-value)	z-score
β-adrenergic Signaling	3.91	0.378
Gustation Pathway	3.4	no activity pattern available
cAMP-mediated signaling	3.14	-0.707
tRNA Splicing	3.09	no activity pattern available
Protein Kinase A Signaling	2.93	-0.333
Gα12/13 Signaling	2.54	0
Calcium Signaling	2.49	-0.447
Glutamate Receptor Signaling	2.48	no activity pattern available
Relaxin Signaling	2.21	no activity pattern available
Androgen Signaling	2.15	-1
Dopamine-DARPP32 Feedback Signaling	2.08	-1.342
G-Protein Coupled Receptor Signaling	2.02	no activity pattern available
Glutamine Biosynthesis	1.97	no activity pattern available
nNOS Signaling	1.96	no activity pattern available
RAN Signaling	1.9	no activity pattern available
HIPPO signaling	1.84	no activity pattern available
TNFR1 Signaling	1.8	no activity pattern available
Phototransduction Pathway	1.71	no activity pattern available
Inflammasome pathway	1.67	no activity pattern available
Uridine-5'-phosphate Biosynthesis	1.67	no activity pattern available
Wnt/Ca+ pathway	1.63	no activity pattern available
Coenzyme A Biosynthesis	1.5	no activity pattern available
PTEN Signaling	1.4	no activity pattern available
Synaptic Long Term Potentiation	1.39	0
PI3K/AKT Signaling	1.34	no activity pattern available
Dopamine Receptor Signaling	1.3	no activity pattern available
