# Supplementary material for: Gene expression in response to optical defocus of opposite signs reveals bidirectional mechanism of visually guided eye growth
Source: PLoS Biol. 2018 Oct 9;16(10):e2006021. doi: 10.1371/journal.pbio.2006021 (PMC6177118; doi:10.1371/journal.pbio.2006021)
Supplement: S15 Table — (XLSX) [file pbio.2006021.s015.xlsx]

## Sheet: Sheet0
S15 Table. Canonical pathways affected by the genes differentially expressed in the retina of common marmosets exposed to +5D lens for 10 days
Canonical Pathways	-log(p-value)	z-score
Phenylalanine Degradation I	2.08	no activity pattern available
RANK Signaling	1.73	no activity pattern available
SAPK/JNK Signaling	1.71	no activity pattern available
NGF Signaling	1.61	no activity pattern available
Mismatch Repair in Eukaryotes	1.49	no activity pattern available
Gap Junction Signaling	1.32	no activity pattern available
