# Supplementary material for: Gene expression in response to optical defocus of opposite signs reveals bidirectional mechanism of visually guided eye growth
Source: PLoS Biol. 2018 Oct 9;16(10):e2006021. doi: 10.1371/journal.pbio.2006021 (PMC6177118; doi:10.1371/journal.pbio.2006021)
Supplement: S16 Table — (XLSX) [file pbio.2006021.s016.xlsx]

## Sheet: Sheet0
S16 Table. Canonical pathways affected by the genes differentially expressed in the retina of common marmosets exposed to +5D lens for 5 weeks
Canonical Pathways	-log(p-value)	z-score
Protein Ubiquitination Pathway	3.64	no activity pattern available
Regulation of eIF4 and p70S6K Signaling	3.43	0
EIF2 Signaling	3.42	1.414
Notch Signaling	2.46	0.447
Glutamate Receptor Signaling	2.35	no activity pattern available
DNA Repair by Non-Homologous End Joining	2.23	no activity pattern available
Phenylalanine Degradation IV	2.23	no activity pattern available
Lysine Degradation	2.16	no activity pattern available
Mitochondrial Dysfunction	2.14	no activity pattern available
JAK/Stat Signaling	2.13	1.134
mTOR Signaling	2.07	0
Oxidative Phosphorylation	2.01	no activity pattern available
Apoptosis Signaling	1.97	-1.134
Oncostatin M Signaling	1.88	2
NAD Salvage Pathway	1.85	no activity pattern available
Aspartate Degradation	1.85	no activity pattern available
Antiproliferative Role of Somatostatin Receptor 2	1.79	1
Fatty Acid α-oxidation	1.68	no activity pattern available
Noradrenaline and Adrenaline Degradation	1.64	no activity pattern available
Interleukin Signaling	1.59	0.816
Glucocorticoid Receptor Signaling	1.58	no activity pattern available
Acyl Carrier Protein Metabolism	1.57	no activity pattern available
CNTF Signaling	1.55	1.342
CREB Signaling in Neurons	1.53	0.378
Tryptophan Degradation	1.53	no activity pattern available
iNOS Signaling	1.51	no activity pattern available
α-Adrenergic Signaling	1.5	1.342
Epithelial-Mesenchymal Transition Pathway	1.46	no activity pattern available
Integrin Signaling	1.42	0.632
Aldosterone Signaling	1.42	-1
Ceramide Signaling	1.38	0.816
ERK/MAPK Signaling	1.34	0
Epithelial Adherens Junction Signaling	1.33	no activity pattern available
Ephrin B Signaling	1.31	no activity pattern available
