# Supplementary material for: Gene expression in response to optical defocus of opposite signs reveals bidirectional mechanism of visually guided eye growth
Source: PLoS Biol. 2018 Oct 9;16(10):e2006021. doi: 10.1371/journal.pbio.2006021 (PMC6177118; doi:10.1371/journal.pbio.2006021)
Supplement: S17 Table — (XLSX) [file pbio.2006021.s017.xlsx]

## Sheet: Overlap +5D 10 days _ +5D 5 wee
S17 Table. Genes differentially expressed in the retina of common marmosets both after 10 days and after 5 weeks of exposure to +5D lens
Gene ID	+5D RvsL 10 days		+5D RvsL 5 weeks
	mean	SD	mean	SD
FUS	-1.57	0.797308	-1.46333	0.330051
LOC100408904	-1.35667	0.20502	-1.59	0.112694
LOC103790666	-1.13667	0.023094	-1.25333	0.195021
LOC108593191	-7.44333	10.1039	-1.61667	0.660328
NSA2	-1.20667	0.113725	1.19	0.1253
OGFRL1	-1.08667	0.0404145	1.16667	0.0650641
PIK3R2	1.11	0.01	-1.36	0.157162
VPS16	-1.30333	0.231805	-1.31667	0.155027
