# Supplementary material for: Gene expression in response to optical defocus of opposite signs reveals bidirectional mechanism of visually guided eye growth
Source: PLoS Biol. 2018 Oct 9;16(10):e2006021. doi: 10.1371/journal.pbio.2006021 (PMC6177118; doi:10.1371/journal.pbio.2006021)
Supplement: S18 Table — (XLSX) [file pbio.2006021.s018.xlsx]

## Sheet: Overlap -5D 10 days _ -5D 5 wee
S18 Table. Genes differentially expressed in the retina of common marmosets both after 10 days and after 5 weeks of exposure to -5D lens
Gene ID	-5D RvsL 10 days		-5D RvsL 5 weeks
	mean	SD	mean	SD
CLEC3A	1.48333	0.118462	1.38	0.147986
CREM	1.20333	0.150444	1.32	0.308058
LOC100399806	1.27333	0.141539	1.42333	0.161658
LOC100896985	1.12	0.104403	1.07	0.01
MCAM	1.35	0.288271	1.45667	0.150444
PRSS56	2.14667	1.12509	3.96	1.55605
