# Supplementary material for: Gene expression in response to optical defocus of opposite signs reveals bidirectional mechanism of visually guided eye growth
Source: PLoS Biol. 2018 Oct 9;16(10):e2006021. doi: 10.1371/journal.pbio.2006021 (PMC6177118; doi:10.1371/journal.pbio.2006021)
Supplement: S19 Table — (XLSX) [file pbio.2006021.s019.xlsx]

## Sheet: Overlap -5D 10 days _ +5D 10 da
S19 Table. Genes differentially expressed in the retina of common marmosets both after exposure to -5D and +5D lenses for 10 days
Gene ID	-5D RvsL 10 days		+5D RvsL 10 days
	mean	SD	mean	SD
LOC103795099	1.06667	0.011547	1.17667	0.132791
LOC108592836	1.08333	0.0208167	1.15	0.0264575
ZFP36L1	-1.3	0.12	-1.35333	0.205508
