# Supplementary material for: Gene expression in response to optical defocus of opposite signs reveals bidirectional mechanism of visually guided eye growth
Source: PLoS Biol. 2018 Oct 9;16(10):e2006021. doi: 10.1371/journal.pbio.2006021 (PMC6177118; doi:10.1371/journal.pbio.2006021)
Supplement: S21 Table — GWAS, genome-wide association study. (XLSX) [file pbio.2006021.s021.xlsx]

## Sheet: Candidate Genes +-200 kb
S21 Table. List of myopia candidate genes located within critical chromosomal regions identified by human linkage studies or within 200 kb of the SNPs found by GWAS
SNP/STS	Genes	References
rs6487748	A2M	Kiefer et al. Genome-Wide Analysis Points to Roles for Extracellular Matrix Remodeling, the Visual Cycle, and Neuronal Development in Myopia. PLOS Genetics, February 2013 | Volume 9 | Issue 2 | e1003299
rs6487748	A2MP1	Kiefer et al. Genome-Wide Analysis Points to Roles for Extracellular Matrix Remodeling, the Visual Cycle, and Neuronal Development in Myopia. PLOS Genetics, February 2013 | Volume 9 | Issue 2 | e1003299
Exome	AACS	Kloss et al. Exome Sequence Analysis of14 Families With High Myopia. Invest Ophthalmol Vis Sci. 2017 Apr 1;58(4):1982-1990
rs78925386	AASDHPPT	Yoshikawa et al. Comprehensive Replication of the Relationship Between Myopia-Related Genes and Refractive Errors in a Large Japanese Cohort. Invest Ophthalmol Vis Sci. 2014;55:7343–7354.
rs2839471	ABCG1	Nishizaki et al. New susceptibility locus for high myopia is linked to the uromodulin-like 1(UMODL1) gene region on chromosome 21q22.3. Eye (2009) 23, 222–229.
rs9902755	ABI3	Kiefer et al. Genome-Wide Analysis Points to Roles for Extracellular Matrix Remodeling, the Visual Cycle, and Neuronal Development in Myopia. PLOS Genetics, February 2013 | Volume 9 | Issue 2 | e1003299 Yoshikawa et al. Comprehensive Replication of the Relationship Between Myopia-Related Genes and Refractive Errors in a Large Japanese Cohort. Invest Ophthalmol Vis Sci. 2014;55:7343–7354.
rs3784757	ACAN	Yang et al. Evaluation of MYOC, ACAN, HGF, and MET as Candidate Genes for High Myopia in a Han Chinese Population. GENETIC TESTING AND MOLECULAR BIOMARKERS Volume 18, Number 6, 2014
Exome	ACMSD	Kloss et al. Exome Sequence Analysis of14 Families With High Myopia. Invest Ophthalmol Vis Sci. 2017 Apr 1;58(4):1982-1990
rs60843830	ACP1	Fan et al. Meta-analysis of gene–environment-wide association scans accounting for education level identiﬁes additional loci for refractive error. Nat Commun. 2016 Mar 29;7:11008. doi: 10.1038/ncomms11008.
rs11073058 rs634990 rs524952	ACTC1	Cheng et al. Nine Loci for Ocular Axial Length Identiﬁed through Genome-wide Association Studies, Including Shared Loci with Refractive Error. The American Journal of Human Genetics 93, 264–277, August 8, 2013 Hayashi et al. Association of 15q14 and 15q25 with High Myopia in Japanese. Investigative Ophthalmology & Visual Science, June 2011, Vol. 52, No. 7 Jiao et al. Association of markers at chr…
rs7134216	ACTR6	Hawthorne et al. Association Mapping of the High-Grade Myopia MYP3 Locus Reveals Novel Candidates UHRF1BP1L, PTPRR, and PPFIA2. Investigative Ophthalmology & Visual Science, March 2013, Vol. 54, No. 3
rs14165	ACTR8	Verhoeven et al. Genome-wide meta-analyses of multiancestry cohorts identify multiple new susceptibility loci for refractive error and myopia. Nat Genet. 2013 Mar;45(3):314-8. doi: 10.1038/ng.2554. Epub 2013 Feb 10.
rs10963578	ADAMTSL1	Kiefer et al. Genome-Wide Analysis Points to Roles for Extracellular Matrix Remodeling, the Visual Cycle, and Neuronal Development in Myopia. PLOS Genetics, February 2013 | Volume 9 | Issue 2 | e1003299
Exome	ADCY1	Kloss et al. Exome Sequence Analysis of14 Families With High Myopia. Invest Ophthalmol Vis Sci. 2017 Apr 1;58(4):1982-1990
D7S1808-D7S817; RH28085-RH33971	ADCYAP1R1	Ciner et al. Genomewide Scan of Ocular Refraction in African-American Families Shows Significant Linkage to Chromosome 7p15. Genetic Epidemiology 32 : 454–463 (2008)
rs17400325	AGPS	Kiefer et al. Genome-Wide Analysis Points to Roles for Extracellular Matrix Remodeling, the Visual Cycle, and Neuronal Development in Myopia. PLOS Genetics, February 2013 | Volume 9 | Issue 2 | e1003299
Exome	AGRN	Kloss et al. Exome Sequence Analysis of14 Families With High Myopia. Invest Ophthalmol Vis Sci. 2017 Apr 1;58(4):1982-1990
Exome	AGXT2L1	Kloss et al. Exome Sequence Analysis of14 Families With High Myopia. Invest Ophthalmol Vis Sci. 2017 Apr 1;58(4):1982-1990
Exome	AKAP12	Kloss et al. Exome Sequence Analysis of14 Families With High Myopia. Invest Ophthalmol Vis Sci. 2017 Apr 1;58(4):1982-1990
rs1550094 rs1656404	ALPI	Kiefer et al. Genome-Wide Analysis Points to Roles for Extracellular Matrix Remodeling, the Visual Cycle, and Neuronal Development in Myopia. PLOS Genetics, February 2013 | Volume 9 | Issue 2 | e1003299 Simpson et al. Genome-Wide Meta-Analysis of Myopia and Hyperopia Provides Evidence for Replication of 11 Loci. PLoS One. 2014 Sep 18;9(9):e107110. doi: 10.1371/journal.pone.0107110. eCollection 20…
rs1550094 rs1656404	ALPP	Kiefer et al. Genome-Wide Analysis Points to Roles for Extracellular Matrix Remodeling, the Visual Cycle, and Neuronal Development in Myopia. PLOS Genetics, February 2013 | Volume 9 | Issue 2 | e1003299 Simpson et al. Genome-Wide Meta-Analysis of Myopia and Hyperopia Provides Evidence for Replication of 11 Loci. PLoS One. 2014 Sep 18;9(9):e107110. doi: 10.1371/journal.pone.0107110. eCollection 20…
rs1550094 rs1656404	ALPPL2	Kiefer et al. Genome-Wide Analysis Points to Roles for Extracellular Matrix Remodeling, the Visual Cycle, and Neuronal Development in Myopia. PLOS Genetics, February 2013 | Volume 9 | Issue 2 | e1003299 Simpson et al. Genome-Wide Meta-Analysis of Myopia and Hyperopia Provides Evidence for Replication of 11 Loci. PLoS One. 2014 Sep 18;9(9):e107110. doi: 10.1371/journal.pone.0107110. eCollection 20…
Exome	ANGPTL2	Kloss et al. Exome Sequence Analysis of14 Families With High Myopia. Invest Ophthalmol Vis Sci. 2017 Apr 1;58(4):1982-1990
Exome	ANKRD12	Kloss et al. Exome Sequence Analysis of14 Families With High Myopia. Invest Ophthalmol Vis Sci. 2017 Apr 1;58(4):1982-1990
rs9318086	ANKRD20A19P	Shi et al. Genetic Variants at 13q12.12 Are Associated with High Myopia in the Han Chinese Population. The American Journal of Human Genetics 88, 805–813, June 10, 2011
rs8027411 rs4778879	ANKRD34C	Hysi et al. A genome-wide association study for myopia and refractive error identifies a susceptibility locus at 15q25. Nat Genet. 2010 Oct;42(10):902-5. Qiang et al. Association study of 15q14 and 15q25 with high myopia in the Han Chinese population. BMC Genetics 2014, 15:51 Verhoeven et al. Genome-wide meta-analyses of multiancestry cohorts identify multiple new susceptibility loci for refracti…
rs8027411 rs28412916 rs4778879	ANKRD34C-AS1	Hysi et al. A genome-wide association study for myopia and refractive error identifies a susceptibility locus at 15q25. Nat Genet. 2010 Oct;42(10):902-5. Kiefer et al. Genome-Wide Analysis Points to Roles for Extracellular Matrix Remodeling, the Visual Cycle, and Neuronal Development in Myopia. PLOS Genetics, February 2013 | Volume 9 | Issue 2 | e1003299 Qiang et al. Association study of 15q14 an…
rs7134216	ANKS1B	Hawthorne et al. Association Mapping of the High-Grade Myopia MYP3 Locus Reveals Novel Candidates UHRF1BP1L, PTPRR, and PPFIA2. Investigative Ophthalmology & Visual Science, March 2013, Vol. 54, No. 3
Exome	ANPEP	Kloss et al. Exome Sequence Analysis of14 Families With High Myopia. Invest Ophthalmol Vis Sci. 2017 Apr 1;58(4):1982-1990
rs11939401	ANTXR2	Kiefer et al. Genome-Wide Analysis Points to Roles for Extracellular Matrix Remodeling, the Visual Cycle, and Neuronal Development in Myopia. PLOS Genetics, February 2013 | Volume 9 | Issue 2 | e1003299
rs931127	AP5B1	Yoshikawa et al. Comprehensive Replication of the Relationship Between Myopia-Related Genes and Refractive Errors in a Large Japanese Cohort. Invest Ophthalmol Vis Sci. 2014;55:7343–7354.
rs188663068	APLP2	Tkatchenko et al. APLP2 Regulates Refractive Error and Myopia Development in Mice and Humans. PLoS Genet. 2015 Aug 27;11(8):e1005432. doi: 10.1371/journal.pgen.1005432. eCollection 2015.
D7S1808-D7S817; RH28085-RH33971	AQP1	Ciner et al. Genomewide Scan of Ocular Refraction in African-American Families Shows Significant Linkage to Chromosome 7p15. Genetic Epidemiology 32 : 454–463 (2008)
rs11073058 rs634990 rs524952	AQR	Cheng et al. Nine Loci for Ocular Axial Length Identiﬁed through Genome-wide Association Studies, Including Shared Loci with Refractive Error. The American Journal of Human Genetics 93, 264–277, August 8, 2013 Hayashi et al. Association of 15q14 and 15q25 with High Myopia in Japanese. Investigative Ophthalmology & Visual Science, June 2011, Vol. 52, No. 7 Jiao et al. Association of markers at chr…
rs12511037	AREG	Fan et al. Meta-analysis of gene–environment-wide association scans accounting for education level identiﬁes additional loci for refractive error. Nat Commun. 2016 Mar 29;7:11008. doi: 10.1038/ncomms11008.
Exome	ARFGEF2	Kloss et al. Exome Sequence Analysis of14 Families With High Myopia. Invest Ophthalmol Vis Sci. 2017 Apr 1;58(4):1982-1990
rs12193446 rs12205363	ARHGAP18	Cheng et al. Nine Loci for Ocular Axial Length Identiﬁed through Genome-wide Association Studies, Including Shared Loci with Refractive Error. The American Journal of Human Genetics 93, 264–277, August 8, 2013 Kiefer et al. Genome-Wide Analysis Points to Roles for Extracellular Matrix Remodeling, the Visual Cycle, and Neuronal Development in Myopia. PLOS Genetics, February 2013 | Volume 9 | Issue…
rs10880855	ARID2	Fan et al. Meta-analysis of gene–environment-wide association scans accounting for education level identiﬁes additional loci for refractive error. Nat Commun. 2016 Mar 29;7:11008. doi: 10.1038/ncomms11008.
Exome	ARSK	Kloss et al. Exome Sequence Analysis of14 Families With High Myopia. Invest Ophthalmol Vis Sci. 2017 Apr 1;58(4):1982-1990
rs10512441	ASIC2	Kiefer et al. Genome-Wide Analysis Points to Roles for Extracellular Matrix Remodeling, the Visual Cycle, and Neuronal Development in Myopia. PLOS Genetics, February 2013 | Volume 9 | Issue 2 | e1003299
Exome	ATL3	Kloss et al. Exome Sequence Analysis of14 Families With High Myopia. Invest Ophthalmol Vis Sci. 2017 Apr 1;58(4):1982-1990
rs10453441	ATXN10	Miyake et al. Identiﬁcation of myopia-associated WNT7B polymorphisms provides insights into the mechanism underlying the development of myopia. Nat Commun. 2015 Mar 31;6:6689. doi: 10.1038/ncomms7689.
rs9902755	B4GALNT2	Kiefer et al. Genome-Wide Analysis Points to Roles for Extracellular Matrix Remodeling, the Visual Cycle, and Neuronal Development in Myopia. PLOS Genetics, February 2013 | Volume 9 | Issue 2 | e1003299 Yoshikawa et al. Comprehensive Replication of the Relationship Between Myopia-Related Genes and Refractive Errors in a Large Japanese Cohort. Invest Ophthalmol Vis Sci. 2014;55:7343–7354.
rs11145746 rs11145465	BANCR	Kiefer et al. Genome-Wide Analysis Points to Roles for Extracellular Matrix Remodeling, the Visual Cycle, and Neuronal Development in Myopia. PLOS Genetics, February 2013 | Volume 9 | Issue 2 | e1003299 Verhoeven et al. Genome-wide meta-analyses of multiancestry cohorts identify multiple new susceptibility loci for refractive error and myopia. Nat Genet. 2013 Mar;45(3):314-8. doi: 10.1038/ng.2554…
rs4245599 rs7084402	BICC1	Kiefer et al. Genome-Wide Analysis Points to Roles for Extracellular Matrix Remodeling, the Visual Cycle, and Neuronal Development in Myopia. PLOS Genetics, February 2013 | Volume 9 | Issue 2 | e1003299 Li et al. Evaluation of genome-wide susceptibility loci for high myopia in a Han Chinese population. Ophthalmic Genet. 2017 Jan 13:1-5. doi: 10.1080/13816810.2016.1227455. Simpson et al. Genome-Wi…
Exome	BIN2	Kloss et al. Exome Sequence Analysis of14 Families With High Myopia. Invest Ophthalmol Vis Sci. 2017 Apr 1;58(4):1982-1990
rs577948	BLID	Nakanishi et al. A Genome-Wide Association Analysis Identified a Novel Susceptible Locus for Pathological Myopia at 11q24.1. PLoS Genet. 2009 Sep;5(9):e1000660. doi: 10.1371/journal.pgen.1000660. Epub 2009 Sep 25.
rs3138142 rs3138144	BLOC1S1	Kiefer et al. Genome-Wide Analysis Points to Roles for Extracellular Matrix Remodeling, the Visual Cycle, and Neuronal Development in Myopia. PLOS Genetics, February 2013 | Volume 9 | Issue 2 | e1003299 Verhoeven et al. Genome-wide meta-analyses of multiancestry cohorts identify multiple new susceptibility loci for refractive error and myopia. Nat Genet. 2013 Mar;45(3):314-8. doi: 10.1038/ng.2554…
rs3138144	BLOC1S1-RDH5	Verhoeven et al. Genome-wide meta-analyses of multiancestry cohorts identify multiple new susceptibility loci for refractive error and myopia. Nat Genet. 2013 Mar;45(3):314-8. doi: 10.1038/ng.2554. Epub 2013 Feb 10.
rs235770 rs12624364	BMP2	Verhoeven et al. Genome-wide meta-analyses of multiancestry cohorts identify multiple new susceptibility loci for refractive error and myopia. Nat Genet. 2013 Mar;45(3):314-8. doi: 10.1038/ng.2554. Epub 2013 Feb 10. Yoshikawa et al. Comprehensive Replication of the Relationship Between Myopia-Related Genes and Refractive Errors in a Large Japanese Cohort. Invest Ophthalmol Vis Sci. 2014;55:7343–7…
rs1960445 rs5022942	BMP3	Kiefer et al. Genome-Wide Analysis Points to Roles for Extracellular Matrix Remodeling, the Visual Cycle, and Neuronal Development in Myopia. PLOS Genetics, February 2013 | Volume 9 | Issue 2 | e1003299 Simpson et al. Genome-Wide Meta-Analysis of Myopia and Hyperopia Provides Evidence for Replication of 11 Loci. PLoS One. 2014 Sep 18;9(9):e107110. doi: 10.1371/journal.pone.0107110. eCollection 20…
rs7149027	BMP4	Yoshikawa et al. Comprehensive Replication of the Relationship Between Myopia-Related Genes and Refractive Errors in a Large Japanese Cohort. Invest Ophthalmol Vis Sci. 2014;55:7343–7354.
Exome	BSG	Jin et al. Trio-based exome sequencing arrests de novo mutations in early-onset high myopia. PNAS | April 18, 2017 | vol. 114 | no. 16 | 4219–4224
rs745480	C10orf99	Kiefer et al. Genome-Wide Analysis Points to Roles for Extracellular Matrix Remodeling, the Visual Cycle, and Neuronal Development in Myopia. PLOS Genetics, February 2013 | Volume 9 | Issue 2 | e1003299
rs1254319	C14orf39	Verhoeven et al. Genome-wide meta-analyses of multiancestry cohorts identify multiple new susceptibility loci for refractive error and myopia. Nat Genet. 2013 Mar;45(3):314-8. doi: 10.1038/ng.2554. Epub 2013 Feb 10.
rs12971120	C18orf63	Verhoeven et al. Genome-wide meta-analyses of multiancestry cohorts identify multiple new susceptibility loci for refractive error and myopia. Nat Genet. 2013 Mar;45(3):314-8. doi: 10.1038/ng.2554. Epub 2013 Feb 10.
rs6702767	C1orf106	Kiefer et al. Genome-Wide Analysis Points to Roles for Extracellular Matrix Remodeling, the Visual Cycle, and Neuronal Development in Myopia. PLOS Genetics, February 2013 | Volume 9 | Issue 2 | e1003299
rs4074961	C1orf109	Cheng et al. Nine Loci for Ocular Axial Length Identiﬁed through Genome-wide Association Studies, Including Shared Loci with Refractive Error. The American Journal of Human Genetics 93, 264–277, August 8, 2013
Exome	C1orf94	Kloss et al. Exome Sequence Analysis of14 Families With High Myopia. Invest Ophthalmol Vis Sci. 2017 Apr 1;58(4):1982-1990
rs9318086	C1QTNF9B	Shi et al. Genetic Variants at 13q12.12 Are Associated with High Myopia in the Han Chinese Population. The American Journal of Human Genetics 88, 805–813, June 10, 2011
rs9318086	C1QTNF9B-AS1	Shi et al. Genetic Variants at 13q12.12 Are Associated with High Myopia in the Han Chinese Population. The American Journal of Human Genetics 88, 805–813, June 10, 2011
rs12321	C22orf31	Cheng et al. Nine Loci for Ocular Axial Length Identiﬁed through Genome-wide Association Studies, Including Shared Loci with Refractive Error. The American Journal of Human Genetics 93, 264–277, August 8, 2013
rs1652333	C4BPA	Verhoeven et al. Genome-wide meta-analyses of multiancestry cohorts identify multiple new susceptibility loci for refractive error and myopia. Nat Genet. 2013 Mar;45(3):314-8. doi: 10.1038/ng.2554. Epub 2013 Feb 10. Yoshikawa et al. Comprehensive Replication of the Relationship Between Myopia-Related Genes and Refractive Errors in a Large Japanese Cohort. Invest Ophthalmol Vis Sci. 2014;55:7343–7…
rs5022942 rs1960445	C4orf22	Kiefer et al. Genome-Wide Analysis Points to Roles for Extracellular Matrix Remodeling, the Visual Cycle, and Neuronal Development in Myopia. PLOS Genetics, February 2013 | Volume 9 | Issue 2 | e1003299 Simpson et al. Genome-Wide Meta-Analysis of Myopia and Hyperopia Provides Evidence for Replication of 11 Loci. PLoS One. 2014 Sep 18;9(9):e107110. doi: 10.1371/journal.pone.0107110. eCollection 20…
rs10034228	C4orf32	Li et al. A genome-wide association study reveals association between common variants in an intergenic region of 4q25 and high-grade myopia in the Chinese Han population. Human Molecular Genetics, 2011, Vol. 20, No. 14 2861–2868
Exome	C9orf66	Kloss et al. Exome Sequence Analysis of14 Families With High Myopia. Invest Ophthalmol Vis Sci. 2017 Apr 1;58(4):1982-1990
chr8:60178580	CA8	Kiefer et al. Genome-Wide Analysis Points to Roles for Extracellular Matrix Remodeling, the Visual Cycle, and Neuronal Development in Myopia. PLOS Genetics, February 2013 | Volume 9 | Issue 2 | e1003299 Simpson et al. Genome-Wide Meta-Analysis of Myopia and Hyperopia Provides Evidence for Replication of 11 Loci. PLoS One. 2014 Sep 18;9(9):e107110. doi: 10.1371/journal.pone.0107110. eCollection 20…
rs14165	CACNA1D	Verhoeven et al. Genome-wide meta-analyses of multiancestry cohorts identify multiple new susceptibility loci for refractive error and myopia. Nat Genet. 2013 Mar;45(3):314-8. doi: 10.1038/ng.2554. Epub 2013 Feb 10.
Exome	CACNA1F	Jin et al. Trio-based exome sequencing arrests de novo mutations in early-onset high myopia. PNAS | April 18, 2017 | vol. 114 | no. 16 | 4219–4224
rs6702767	CACNA1S	Kiefer et al. Genome-Wide Analysis Points to Roles for Extracellular Matrix Remodeling, the Visual Cycle, and Neuronal Development in Myopia. PLOS Genetics, February 2013 | Volume 9 | Issue 2 | e1003299
rs3735520	CACNA2D1	Yanovitch et al. Hepatocyte growth factor and myopia: Genetic association analyses in a caucasian population. Molecular Vision 2009; 15:1028-1035
rs9346961	CAHM	Yoshikawa et al. Comprehensive Replication of the Relationship Between Myopia-Related Genes and Refractive Errors in a Large Japanese Cohort. Invest Ophthalmol Vis Sci. 2014;55:7343–7354.
rs6702767	CAMSAP2	Kiefer et al. Genome-Wide Analysis Points to Roles for Extracellular Matrix Remodeling, the Visual Cycle, and Neuronal Development in Myopia. PLOS Genetics, February 2013 | Volume 9 | Issue 2 | e1003299
chr11:65348347	CAPN1	Kiefer et al. Genome-Wide Analysis Points to Roles for Extracellular Matrix Remodeling, the Visual Cycle, and Neuronal Development in Myopia. PLOS Genetics, February 2013 | Volume 9 | Issue 2 | e1003299
Exome	CAPN8	Kloss et al. Exome Sequence Analysis of14 Families With High Myopia. Invest Ophthalmol Vis Sci. 2017 Apr 1;58(4):1982-1990
rs38857	CAPZA2	Yang et al. Evaluation of MYOC, ACAN, HGF, and MET as Candidate Genes for High Myopia in a Han Chinese Population. GENETIC TESTING AND MOLECULAR BIOMARKERS Volume 18, Number 6, 2014
rs10946507	CASC15	Fan et al. Meta-analysis of gene–environment-wide association scans accounting for education level identiﬁes additional loci for refractive error. Nat Commun. 2016 Mar 29;7:11008. doi: 10.1038/ncomms11008.
rs4793501	CASC17	Verhoeven et al. Genome-wide meta-analyses of multiancestry cohorts identify multiple new susceptibility loci for refractive error and myopia. Nat Genet. 2013 Mar;45(3):314-8. doi: 10.1038/ng.2554. Epub 2013 Feb 10.
Exome	CASS4	Kloss et al. Exome Sequence Analysis of14 Families With High Myopia. Invest Ophthalmol Vis Sci. 2017 Apr 1;58(4):1982-1990
rs38857	CAV1	Yang et al. Evaluation of MYOC, ACAN, HGF, and MET as Candidate Genes for High Myopia in a Han Chinese Population. GENETIC TESTING AND MOLECULAR BIOMARKERS Volume 18, Number 6, 2014
D7S1808-D7S817; RH28085-RH33971	CCDC129	Ciner et al. Genomewide Scan of Ocular Refraction in African-American Families Shows Significant Linkage to Chromosome 7p15. Genetic Epidemiology 32 : 454–463 (2008)
Exome	CCNB1	Kloss et al. Exome Sequence Analysis of14 Families With High Myopia. Invest Ophthalmol Vis Sci. 2017 Apr 1;58(4):1982-1990
rs745480	CCSER2	Kiefer et al. Genome-Wide Analysis Points to Roles for Extracellular Matrix Remodeling, the Visual Cycle, and Neuronal Development in Myopia. PLOS Genetics, February 2013 | Volume 9 | Issue 2 | e1003299
rs1652333	CD55	Verhoeven et al. Genome-wide meta-analyses of multiancestry cohorts identify multiple new susceptibility loci for refractive error and myopia. Nat Genet. 2013 Mar;45(3):314-8. doi: 10.1038/ng.2554. Epub 2013 Feb 10. Yoshikawa et al. Comprehensive Replication of the Relationship Between Myopia-Related Genes and Refractive Errors in a Large Japanese Cohort. Invest Ophthalmol Vis Sci. 2014;55:7343–7…
rs3138142 rs3138144	CD63	Kiefer et al. Genome-Wide Analysis Points to Roles for Extracellular Matrix Remodeling, the Visual Cycle, and Neuronal Development in Myopia. PLOS Genetics, February 2013 | Volume 9 | Issue 2 | e1003299 Verhoeven et al. Genome-wide meta-analyses of multiancestry cohorts identify multiple new susceptibility loci for refractive error and myopia. Nat Genet. 2013 Mar;45(3):314-8. doi: 10.1038/ng.2554…
chr11:65348347	CDC42EP2	Kiefer et al. Genome-Wide Analysis Points to Roles for Extracellular Matrix Remodeling, the Visual Cycle, and Neuronal Development in Myopia. PLOS Genetics, February 2013 | Volume 9 | Issue 2 | e1003299
rs4074961	CDCA8	Cheng et al. Nine Loci for Ocular Axial Length Identiﬁed through Genome-wide Association Studies, Including Shared Loci with Refractive Error. The American Journal of Human Genetics 93, 264–277, August 8, 2013
rs745480	CDHR1	Kiefer et al. Genome-Wide Analysis Points to Roles for Extracellular Matrix Remodeling, the Visual Cycle, and Neuronal Development in Myopia. PLOS Genetics, February 2013 | Volume 9 | Issue 2 | e1003299
chr14:54413001	CDKN3	Kiefer et al. Genome-Wide Analysis Points to Roles for Extracellular Matrix Remodeling, the Visual Cycle, and Neuronal Development in Myopia. PLOS Genetics, February 2013 | Volume 9 | Issue 2 | e1003299
Exome	CEP128	Kloss et al. Exome Sequence Analysis of14 Families With High Myopia. Invest Ophthalmol Vis Sci. 2017 Apr 1;58(4):1982-1990
chr14:54413001	CGRRF1	Kiefer et al. Genome-Wide Analysis Points to Roles for Extracellular Matrix Remodeling, the Visual Cycle, and Neuronal Development in Myopia. PLOS Genetics, February 2013 | Volume 9 | Issue 2 | e1003299
rs4237036	CHD7	Verhoeven et al. Genome-wide meta-analyses of multiancestry cohorts identify multiple new susceptibility loci for refractive error and myopia. Nat Genet. 2013 Mar;45(3):314-8. doi: 10.1038/ng.2554. Epub 2013 Feb 10.
rs14165	CHDH	Verhoeven et al. Genome-wide meta-analyses of multiancestry cohorts identify multiple new susceptibility loci for refractive error and myopia. Nat Genet. 2013 Mar;45(3):314-8. doi: 10.1038/ng.2554. Epub 2013 Feb 10.
D7S1808-D7S817; RH28085-RH33971	CHN2	Ciner et al. Genomewide Scan of Ocular Refraction in African-American Families Shows Significant Linkage to Chromosome 7p15. Genetic Epidemiology 32 : 454–463 (2008)
rs1550094 rs1656404	CHRND	Kiefer et al. Genome-Wide Analysis Points to Roles for Extracellular Matrix Remodeling, the Visual Cycle, and Neuronal Development in Myopia. PLOS Genetics, February 2013 | Volume 9 | Issue 2 | e1003299 Simpson et al. Genome-Wide Meta-Analysis of Myopia and Hyperopia Provides Evidence for Replication of 11 Loci. PLoS One. 2014 Sep 18;9(9):e107110. doi: 10.1371/journal.pone.0107110. eCollection 20…
rs1550094 rs1656404	CHRNG	Kiefer et al. Genome-Wide Analysis Points to Roles for Extracellular Matrix Remodeling, the Visual Cycle, and Neuronal Development in Myopia. PLOS Genetics, February 2013 | Volume 9 | Issue 2 | e1003299 Simpson et al. Genome-Wide Meta-Analysis of Myopia and Hyperopia Provides Evidence for Replication of 11 Loci. PLoS One. 2014 Sep 18;9(9):e107110. doi: 10.1371/journal.pone.0107110. eCollection 20…
rs4291789 rs8000973	CLYBL	Kiefer et al. Genome-Wide Analysis Points to Roles for Extracellular Matrix Remodeling, the Visual Cycle, and Neuronal Development in Myopia. PLOS Genetics, February 2013 | Volume 9 | Issue 2 | e1003299 Simpson et al. Genome-Wide Meta-Analysis of Myopia and Hyperopia Provides Evidence for Replication of 11 Loci. PLoS One. 2014 Sep 18;9(9):e107110. doi: 10.1371/journal.pone.0107110. eCollection 20…
rs9811920	CMSS1	Cheng et al. Nine Loci for Ocular Axial Length Identiﬁed through Genome-wide Association Studies, Including Shared Loci with Refractive Error. The American Journal of Human Genetics 93, 264–277, August 8, 2013
rs12971120	CNDP1	Verhoeven et al. Genome-wide meta-analyses of multiancestry cohorts identify multiple new susceptibility loci for refractive error and myopia. Nat Genet. 2013 Mar;45(3):314-8. doi: 10.1038/ng.2554. Epub 2013 Feb 10.
rs12971120	CNDP2	Verhoeven et al. Genome-wide meta-analyses of multiancestry cohorts identify multiple new susceptibility loci for refractive error and myopia. Nat Genet. 2013 Mar;45(3):314-8. doi: 10.1038/ng.2554. Epub 2013 Feb 10.
chr14:54413001	CNIH1	Kiefer et al. Genome-Wide Analysis Points to Roles for Extracellular Matrix Remodeling, the Visual Cycle, and Neuronal Development in Myopia. PLOS Genetics, February 2013 | Volume 9 | Issue 2 | e1003299
rs10963177	CNTLN	Yoshikawa et al. Comprehensive Replication of the Relationship Between Myopia-Related Genes and Refractive Errors in a Large Japanese Cohort. Invest Ophthalmol Vis Sci. 2014;55:7343–7354.
Exome	CPA4	Kloss et al. Exome Sequence Analysis of14 Families With High Myopia. Invest Ophthalmol Vis Sci. 2017 Apr 1;58(4):1982-1990
Exome	CPD	Kloss et al. Exome Sequence Analysis of14 Families With High Myopia. Invest Ophthalmol Vis Sci. 2017 Apr 1;58(4):1982-1990
D7S1808-D7S817; RH28085-RH33971	CPVL	Ciner et al. Genomewide Scan of Ocular Refraction in African-American Families Shows Significant Linkage to Chromosome 7p15. Genetic Epidemiology 32 : 454–463 (2008)
rs1652333	CR2	Verhoeven et al. Genome-wide meta-analyses of multiancestry cohorts identify multiple new susceptibility loci for refractive error and myopia. Nat Genet. 2013 Mar;45(3):314-8. doi: 10.1038/ng.2554. Epub 2013 Feb 10. Yoshikawa et al. Comprehensive Replication of the Relationship Between Myopia-Related Genes and Refractive Errors in a Large Japanese Cohort. Invest Ophthalmol Vis Sci. 2014;55:7343–7…
D7S1808-D7S817; RH28085-RH33971	CREB5	Ciner et al. Genomewide Scan of Ocular Refraction in African-American Families Shows Significant Linkage to Chromosome 7p15. Genetic Epidemiology 32 : 454–463 (2008)
D7S1808-D7S817; RH28085-RH33971	CRHR2	Ciner et al. Genomewide Scan of Ocular Refraction in African-American Families Shows Significant Linkage to Chromosome 7p15. Genetic Epidemiology 32 : 454–463 (2008)
Exome	CSMD2	Kloss et al. Exome Sequence Analysis of14 Families With High Myopia. Invest Ophthalmol Vis Sci. 2017 Apr 1;58(4):1982-1990
Exome	CSNK2B	Kloss et al. Exome Sequence Analysis of14 Families With High Myopia. Invest Ophthalmol Vis Sci. 2017 Apr 1;58(4):1982-1990
rs6885224	CTNND2	Li et al. Genome-Wide Association Studies Reveal Genetic Variants in CTNND2 for High Myopia in Singapore Chinese. Ophthalmology 2011;118:368 –375
rs28412916 rs4778879	CTSH	Kiefer et al. Genome-Wide Analysis Points to Roles for Extracellular Matrix Remodeling, the Visual Cycle, and Neuronal Development in Myopia. PLOS Genetics, February 2013 | Volume 9 | Issue 2 | e1003299 Verhoeven et al. Genome-wide meta-analyses of multiancestry cohorts identify multiple new susceptibility loci for refractive error and myopia. Nat Genet. 2013 Mar;45(3):314-8. doi: 10.1038/ng.2554…
Exome	CYBRD1	Kloss et al. Exome Sequence Analysis of14 Families With High Myopia. Invest Ophthalmol Vis Sci. 2017 Apr 1;58(4):1982-1990
rs10882165	CYP26A1	Verhoeven et al. Genome-wide meta-analyses of multiancestry cohorts identify multiple new susceptibility loci for refractive error and myopia. Nat Genet. 2013 Mar;45(3):314-8. doi: 10.1038/ng.2554. Epub 2013 Feb 10. Yoshikawa et al. Comprehensive Replication of the Relationship Between Myopia-Related Genes and Refractive Errors in a Large Japanese Cohort. Invest Ophthalmol Vis Sci. 2014;55:7343–7…
rs10882165	CYP26C1	Verhoeven et al. Genome-wide meta-analyses of multiancestry cohorts identify multiple new susceptibility loci for refractive error and myopia. Nat Genet. 2013 Mar;45(3):314-8. doi: 10.1038/ng.2554. Epub 2013 Feb 10. Yoshikawa et al. Comprehensive Replication of the Relationship Between Myopia-Related Genes and Refractive Errors in a Large Japanese Cohort. Invest Ophthalmol Vis Sci. 2014;55:7343–7…
Exome	DCP1B	Kloss et al. Exome Sequence Analysis of14 Families With High Myopia. Invest Ophthalmol Vis Sci. 2017 Apr 1;58(4):1982-1990
rs6487748	DDX12P	Kiefer et al. Genome-Wide Analysis Points to Roles for Extracellular Matrix Remodeling, the Visual Cycle, and Neuronal Development in Myopia. PLOS Genetics, February 2013 | Volume 9 | Issue 2 | e1003299
Exome	DDX54	Kloss et al. Exome Sequence Analysis of14 Families With High Myopia. Invest Ophthalmol Vis Sci. 2017 Apr 1;58(4):1982-1990
Exome	DENND6A	Kloss et al. Exome Sequence Analysis of14 Families With High Myopia. Invest Ophthalmol Vis Sci. 2017 Apr 1;58(4):1982-1990
rs7134216	DEPDC4	Hawthorne et al. Association Mapping of the High-Grade Myopia MYP3 Locus Reveals Novel Candidates UHRF1BP1L, PTPRR, and PPFIA2. Investigative Ophthalmology & Visual Science, March 2013, Vol. 54, No. 3
rs16949788	DIS3L	Fan et al. Meta-analysis of gene–environment-wide association scans accounting for education level identiﬁes additional loci for refractive error. Nat Commun. 2016 Mar 29;7:11008. doi: 10.1038/ncomms11008.
rs1656404	DIS3L2	Verhoeven et al. Genome-wide meta-analyses of multiancestry cohorts identify multiple new susceptibility loci for refractive error and myopia. Nat Genet. 2013 Mar;45(3):314-8. doi: 10.1038/ng.2554. Epub 2013 Feb 10.
rs9346961	DKFZp451B082	Yoshikawa et al. Comprehensive Replication of the Relationship Between Myopia-Related Genes and Refractive Errors in a Large Japanese Cohort. Invest Ophthalmol Vis Sci. 2014;55:7343–7354.
D7S1808-D7S817; RH28085-RH33971	DKFZP586I1420	Ciner et al. Genomewide Scan of Ocular Refraction in African-American Families Shows Significant Linkage to Chromosome 7p15. Genetic Epidemiology 32 : 454–463 (2008)
rs3026393	DKFZp686K1684	Han et al. Association of PAX6 Polymorphisms with High Myopia in Han Chinese Nuclear Families. Investigative Ophthalmology & Visual Science, January 2009, Vol. 50, No. 1
rs2155413	DLG2	Kiefer et al. Genome-Wide Analysis Points to Roles for Extracellular Matrix Remodeling, the Visual Cycle, and Neuronal Development in Myopia. PLOS Genetics, February 2013 | Volume 9 | Issue 2 | e1003299
rs17428076	DLX1	Kiefer et al. Genome-Wide Analysis Points to Roles for Extracellular Matrix Remodeling, the Visual Cycle, and Neuronal Development in Myopia. PLOS Genetics, February 2013 | Volume 9 | Issue 2 | e1003299
rs17428076	DLX2	Kiefer et al. Genome-Wide Analysis Points to Roles for Extracellular Matrix Remodeling, the Visual Cycle, and Neuronal Development in Myopia. PLOS Genetics, February 2013 | Volume 9 | Issue 2 | e1003299
rs17428076	DLX2-AS1	Kiefer et al. Genome-Wide Analysis Points to Roles for Extracellular Matrix Remodeling, the Visual Cycle, and Neuronal Development in Myopia. PLOS Genetics, February 2013 | Volume 9 | Issue 2 | e1003299
Exome	DNAH11	Kloss et al. Exome Sequence Analysis of14 Families With High Myopia. Invest Ophthalmol Vis Sci. 2017 Apr 1;58(4):1982-1990
Exome	DNAH12	Kloss et al. Exome Sequence Analysis of14 Families With High Myopia. Invest Ophthalmol Vis Sci. 2017 Apr 1;58(4):1982-1990
rs2908972 rs2969180	DNAH9	Kiefer et al. Genome-Wide Analysis Points to Roles for Extracellular Matrix Remodeling, the Visual Cycle, and Neuronal Development in Myopia. PLOS Genetics, February 2013 | Volume 9 | Issue 2 | e1003299 Verhoeven et al. Genome-wide meta-analyses of multiancestry cohorts identify multiple new susceptibility loci for refractive error and myopia. Nat Genet. 2013 Mar;45(3):314-8. doi: 10.1038/ng.2554…
rs3138142 rs3138144	DNAJC14	Kiefer et al. Genome-Wide Analysis Points to Roles for Extracellular Matrix Remodeling, the Visual Cycle, and Neuronal Development in Myopia. PLOS Genetics, February 2013 | Volume 9 | Issue 2 | e1003299 Verhoeven et al. Genome-wide meta-analyses of multiancestry cohorts identify multiple new susceptibility loci for refractive error and myopia. Nat Genet. 2013 Mar;45(3):314-8. doi: 10.1038/ng.2554…
rs4074961	DNALI1	Cheng et al. Nine Loci for Ocular Axial Length Identiﬁed through Genome-wide Association Studies, Including Shared Loci with Refractive Error. The American Journal of Human Genetics 93, 264–277, August 8, 2013
chr11:65348347	DPF2	Kiefer et al. Genome-Wide Analysis Points to Roles for Extracellular Matrix Remodeling, the Visual Cycle, and Neuronal Development in Myopia. PLOS Genetics, February 2013 | Volume 9 | Issue 2 | e1003299
D7S1808-D7S817; RH28085-RH33971	DPY19L2P3	Ciner et al. Genomewide Scan of Ocular Refraction in African-American Families Shows Significant Linkage to Chromosome 7p15. Genetic Epidemiology 32 : 454–463 (2008)
rs8023401	DUT	Fan et al. Meta-analysis of gene–environment-wide association scans accounting for education level identiﬁes additional loci for refractive error. Nat Commun. 2016 Mar 29;7:11008. doi: 10.1038/ncomms11008.
Exome	DYNC1H1	Kloss et al. Exome Sequence Analysis of14 Families With High Myopia. Invest Ophthalmol Vis Sci. 2017 Apr 1;58(4):1982-1990
rs1550094 rs1656404	ECEL1	Kiefer et al. Genome-Wide Analysis Points to Roles for Extracellular Matrix Remodeling, the Visual Cycle, and Neuronal Development in Myopia. PLOS Genetics, February 2013 | Volume 9 | Issue 2 | e1003299 Simpson et al. Genome-Wide Meta-Analysis of Myopia and Hyperopia Provides Evidence for Replication of 11 Loci. PLoS One. 2014 Sep 18;9(9):e107110. doi: 10.1371/journal.pone.0107110. eCollection 20…
rs1550094 rs1656404	ECEL1P2	Kiefer et al. Genome-Wide Analysis Points to Roles for Extracellular Matrix Remodeling, the Visual Cycle, and Neuronal Development in Myopia. PLOS Genetics, February 2013 | Volume 9 | Issue 2 | e1003299 Simpson et al. Genome-Wide Meta-Analysis of Myopia and Hyperopia Provides Evidence for Replication of 11 Loci. PLoS One. 2014 Sep 18;9(9):e107110. doi: 10.1371/journal.pone.0107110. eCollection 20…
rs1550094 rs1656404	EFHD1	Kiefer et al. Genome-Wide Analysis Points to Roles for Extracellular Matrix Remodeling, the Visual Cycle, and Neuronal Development in Myopia. PLOS Genetics, February 2013 | Volume 9 | Issue 2 | e1003299 Simpson et al. Genome-Wide Meta-Analysis of Myopia and Hyperopia Provides Evidence for Replication of 11 Loci. PLoS One. 2014 Sep 18;9(9):e107110. doi: 10.1371/journal.pone.0107110. eCollection 20…
Exome	EFNB2	Kloss et al. Exome Sequence Analysis of14 Families With High Myopia. Invest Ophthalmol Vis Sci. 2017 Apr 1;58(4):1982-1990
rs931127	EHBP1L1	Yoshikawa et al. Comprehensive Replication of the Relationship Between Myopia-Related Genes and Refractive Errors in a Large Japanese Cohort. Invest Ophthalmol Vis Sci. 2014;55:7343–7354.
rs1550094 rs1656404	EIF4E2	Kiefer et al. Genome-Wide Analysis Points to Roles for Extracellular Matrix Remodeling, the Visual Cycle, and Neuronal Development in Myopia. PLOS Genetics, February 2013 | Volume 9 | Issue 2 | e1003299 Simpson et al. Genome-Wide Meta-Analysis of Myopia and Hyperopia Provides Evidence for Replication of 11 Loci. PLoS One. 2014 Sep 18;9(9):e107110. doi: 10.1371/journal.pone.0107110. eCollection 20…
rs3026393	ELP4	Han et al. Association of PAX6 Polymorphisms with High Myopia in Han Chinese Nuclear Families. Investigative Ophthalmology & Visual Science, January 2009, Vol. 50, No. 1
Exome	EME1	Kloss et al. Exome Sequence Analysis of14 Families With High Myopia. Invest Ophthalmol Vis Sci. 2017 Apr 1;58(4):1982-1990
rs12321	EMID1	Cheng et al. Nine Loci for Ocular Axial Length Identiﬁed through Genome-wide Association Studies, Including Shared Loci with Refractive Error. The American Journal of Human Genetics 93, 264–277, August 8, 2013
chr17:79585492	ENPP7	Kiefer et al. Genome-Wide Analysis Points to Roles for Extracellular Matrix Remodeling, the Visual Cycle, and Neuronal Development in Myopia. PLOS Genetics, February 2013 | Volume 9 | Issue 2 | e1003299
rs12511037	EPGN	Fan et al. Meta-analysis of gene–environment-wide association scans accounting for education level identiﬁes additional loci for refractive error. Nat Commun. 2016 Mar 29;7:11008. doi: 10.1038/ncomms11008.
rs4074961	EPHA10	Cheng et al. Nine Loci for Ocular Axial Length Identiﬁed through Genome-wide Association Studies, Including Shared Loci with Refractive Error. The American Journal of Human Genetics 93, 264–277, August 8, 2013
rs12511037	EREG	Fan et al. Meta-analysis of gene–environment-wide association scans accounting for education level identiﬁes additional loci for refractive error. Nat Commun. 2016 Mar 29;7:11008. doi: 10.1038/ncomms11008.
rs17155227	ERI1	Meng et al. A Genome-Wide Association Study Provides Evidence for Association of Chromosome 8p23 (MYP10) and 10q21.1 (MYP15) with High Myopia in the French Population. Investigative Ophthalmology & Visual Science, December 2012, Vol. 53, No. 13; 7983-7988.
Exome	ETNPPL	Kloss et al. Exome Sequence Analysis of14 Families With High Myopia. Invest Ophthalmol Vis Sci. 2017 Apr 1;58(4):1982-1990
rs10882165	EXOC6	Verhoeven et al. Genome-wide meta-analyses of multiancestry cohorts identify multiple new susceptibility loci for refractive error and myopia. Nat Genet. 2013 Mar;45(3):314-8. doi: 10.1038/ng.2554. Epub 2013 Feb 10. Yoshikawa et al. Comprehensive Replication of the Relationship Between Myopia-Related Genes and Refractive Errors in a Large Japanese Cohort. Invest Ophthalmol Vis Sci. 2014;55:7343–7…
Exome	EXOC7	Kloss et al. Exome Sequence Analysis of14 Families With High Myopia. Invest Ophthalmol Vis Sci. 2017 Apr 1;58(4):1982-1990
Exome	EXT2	Kloss et al. Exome Sequence Analysis of14 Families With High Myopia. Invest Ophthalmol Vis Sci. 2017 Apr 1;58(4):1982-1990
Exome	FAM118A	Kloss et al. Exome Sequence Analysis of14 Families With High Myopia. Invest Ophthalmol Vis Sci. 2017 Apr 1;58(4):1982-1990
rs4245599	FAM133CP	Kiefer et al. Genome-Wide Analysis Points to Roles for Extracellular Matrix Remodeling, the Visual Cycle, and Neuronal Development in Myopia. PLOS Genetics, February 2013 | Volume 9 | Issue 2 | e1003299 Simpson et al. Genome-Wide Meta-Analysis of Myopia and Hyperopia Provides Evidence for Replication of 11 Loci. PLoS One. 2014 Sep 18;9(9):e107110. doi: 10.1371/journal.pone.0107110. eCollection 20…
rs60843830	FAM150B	Fan et al. Meta-analysis of gene–environment-wide association scans accounting for education level identiﬁes additional loci for refractive error. Nat Commun. 2016 Mar 29;7:11008. doi: 10.1038/ncomms11008.
Exome	FAM161A	Jin et al. Trio-based exome sequencing arrests de novo mutations in early-onset high myopia. PNAS | April 18, 2017 | vol. 114 | no. 16 | 4219–4224
D7S1808-D7S817; RH28085-RH33971	FAM188B	Ciner et al. Genomewide Scan of Ocular Refraction in African-American Families Shows Significant Linkage to Chromosome 7p15. Genetic Epidemiology 32 : 454–463 (2008)
rs11145746 rs11145465	FAM189A2	Kiefer et al. Genome-Wide Analysis Points to Roles for Extracellular Matrix Remodeling, the Visual Cycle, and Neuronal Development in Myopia. PLOS Genetics, February 2013 | Volume 9 | Issue 2 | e1003299 Verhoeven et al. Genome-wide meta-analyses of multiancestry cohorts identify multiple new susceptibility loci for refractive error and myopia. Nat Genet. 2013 Mar;45(3):314-8. doi: 10.1038/ng.2554…
Exome	FAM63B	Kloss et al. Exome Sequence Analysis of14 Families With High Myopia. Invest Ophthalmol Vis Sci. 2017 Apr 1;58(4):1982-1990
rs12971120	FAM69C	Verhoeven et al. Genome-wide meta-analyses of multiancestry cohorts identify multiple new susceptibility loci for refractive error and myopia. Nat Genet. 2013 Mar;45(3):314-8. doi: 10.1038/ng.2554. Epub 2013 Feb 10.
Exome	FAM83H	Kloss et al. Exome Sequence Analysis of14 Families With High Myopia. Invest Ophthalmol Vis Sci. 2017 Apr 1;58(4):1982-1990
rs931127	FAM89B	Yoshikawa et al. Comprehensive Replication of the Relationship Between Myopia-Related Genes and Refractive Errors in a Large Japanese Cohort. Invest Ophthalmol Vis Sci. 2014;55:7343–7354.
Exome	FAT2	Kloss et al. Exome Sequence Analysis of14 Families With High Myopia. Invest Ophthalmol Vis Sci. 2017 Apr 1;58(4):1982-1990
rs8023401	FBN1	Fan et al. Meta-analysis of gene–environment-wide association scans accounting for education level identiﬁes additional loci for refractive error. Nat Commun. 2016 Mar 29;7:11008. doi: 10.1038/ncomms11008.
Exome	FBXO31	Kloss et al. Exome Sequence Analysis of14 Families With High Myopia. Invest Ophthalmol Vis Sci. 2017 Apr 1;58(4):1982-1990
rs9811920	FILIP1L	Cheng et al. Nine Loci for Ocular Axial Length Identiﬁed through Genome-wide Association Studies, Including Shared Loci with Refractive Error. The American Journal of Human Genetics 93, 264–277, August 8, 2013
D7S1808-D7S817; RH28085-RH33971	FKBP14	Ciner et al. Genomewide Scan of Ocular Refraction in African-American Families Shows Significant Linkage to Chromosome 7p15. Genetic Epidemiology 32 : 454–463 (2008)
rs9902755	FLJ40194	Kiefer et al. Genome-Wide Analysis Points to Roles for Extracellular Matrix Remodeling, the Visual Cycle, and Neuronal Development in Myopia. PLOS Genetics, February 2013 | Volume 9 | Issue 2 | e1003299 Yoshikawa et al. Comprehensive Replication of the Relationship Between Myopia-Related Genes and Refractive Errors in a Large Japanese Cohort. Invest Ophthalmol Vis Sci. 2014;55:7343–7354.
Exome	FLT3	Kloss et al. Exome Sequence Analysis of14 Families With High Myopia. Invest Ophthalmol Vis Sci. 2017 Apr 1;58(4):1982-1990
Exome	FREM1	Kloss et al. Exome Sequence Analysis of14 Families With High Myopia. Invest Ophthalmol Vis Sci. 2017 Apr 1;58(4):1982-1990
chr11:65348347	FRMD8	Kiefer et al. Genome-Wide Analysis Points to Roles for Extracellular Matrix Remodeling, the Visual Cycle, and Neuronal Development in Myopia. PLOS Genetics, February 2013 | Volume 9 | Issue 2 | e1003299
Exome	FTSJ3	Kloss et al. Exome Sequence Analysis of14 Families With High Myopia. Invest Ophthalmol Vis Sci. 2017 Apr 1;58(4):1982-1990
rs11145746 rs11145465	FXN	Kiefer et al. Genome-Wide Analysis Points to Roles for Extracellular Matrix Remodeling, the Visual Cycle, and Neuronal Development in Myopia. PLOS Genetics, February 2013 | Volume 9 | Issue 2 | e1003299 Verhoeven et al. Genome-wide meta-analyses of multiancestry cohorts identify multiple new susceptibility loci for refractive error and myopia. Nat Genet. 2013 Mar;45(3):314-8. doi: 10.1038/ng.2554…
rs13215566	GABRR1	Fan et al. Meta-analysis of gene–environment-wide association scans accounting for education level identiﬁes additional loci for refractive error. Nat Commun. 2016 Mar 29;7:11008. doi: 10.1038/ncomms11008.
rs13215566	GABRR2	Fan et al. Meta-analysis of gene–environment-wide association scans accounting for education level identiﬁes additional loci for refractive error. Nat Commun. 2016 Mar 29;7:11008. doi: 10.1038/ncomms11008.
rs7590559	GALNT3	Kloss et al. Exome Sequence Analysis of14 Families With High Myopia. Invest Ophthalmol Vis Sci. 2017 Apr 1;58(4):1982-1990
D7S1808-D7S817; RH28085-RH33971	GARS	Ciner et al. Genomewide Scan of Ocular Refraction in African-American Families Shows Significant Linkage to Chromosome 7p15. Genetic Epidemiology 32 : 454–463 (2008)
rs3138142 rs3138144	GDF11	Kiefer et al. Genome-Wide Analysis Points to Roles for Extracellular Matrix Remodeling, the Visual Cycle, and Neuronal Development in Myopia. PLOS Genetics, February 2013 | Volume 9 | Issue 2 | e1003299 Verhoeven et al. Genome-wide meta-analyses of multiancestry cohorts identify multiple new susceptibility loci for refractive error and myopia. Nat Genet. 2013 Mar;45(3):314-8. doi: 10.1038/ng.2554…
D7S1808-D7S817; RH28085-RH33971	GGCT	Ciner et al. Genomewide Scan of Ocular Refraction in African-American Families Shows Significant Linkage to Chromosome 7p15. Genetic Epidemiology 32 : 454–463 (2008)
rs745480	GHITM	Kiefer et al. Genome-Wide Analysis Points to Roles for Extracellular Matrix Remodeling, the Visual Cycle, and Neuronal Development in Myopia. PLOS Genetics, February 2013 | Volume 9 | Issue 2 | e1003299
D7S1808-D7S817; RH28085-RH33971	GHRHR	Ciner et al. Genomewide Scan of Ocular Refraction in African-American Families Shows Significant Linkage to Chromosome 7p15. Genetic Epidemiology 32 : 454–463 (2008)
rs9902755	GIP	Yoshikawa et al. Comprehensive Replication of the Relationship Between Myopia-Related Genes and Refractive Errors in a Large Japanese Cohort. Invest Ophthalmol Vis Sci. 2014;55:7343–7354.
rs11073058 rs634990 rs524952	GJD2	Cheng et al. Nine Loci for Ocular Axial Length Identiﬁed through Genome-wide Association Studies, Including Shared Loci with Refractive Error. The American Journal of Human Genetics 93, 264–277, August 8, 2013 Hayashi et al. Association of 15q14 and 15q25 with High Myopia in Japanese. Investigative Ophthalmology & Visual Science, June 2011, Vol. 52, No. 7 Jiao et al. Association of markers at chr…
rs1031004 rs9307551	GK2	Simpson et al. Genome-Wide Meta-Analysis of Myopia and Hyperopia Provides Evidence for Replication of 11 Loci. PLoS One. 2014 Sep 18;9(9):e107110. doi: 10.1371/journal.pone.0107110. eCollection 2014. Verhoeven et al. Genome-wide meta-analyses of multiancestry cohorts identify multiple new susceptibility loci for refractive error and myopia. Nat Genet. 2013 Mar;45(3):314-8. doi: 10.1038/ng.2554. E…
Exome	GLA	Jin et al. Trio-based exome sequencing arrests de novo mutations in early-onset high myopia. PNAS | April 18, 2017 | vol. 114 | no. 16 | 4219–4224
chr14:54413001	GMFB	Kiefer et al. Genome-Wide Analysis Points to Roles for Extracellular Matrix Remodeling, the Visual Cycle, and Neuronal Development in Myopia. PLOS Genetics, February 2013 | Volume 9 | Issue 2 | e1003299
rs9902755	GNGT2	Kiefer et al. Genome-Wide Analysis Points to Roles for Extracellular Matrix Remodeling, the Visual Cycle, and Neuronal Development in Myopia. PLOS Genetics, February 2013 | Volume 9 | Issue 2 | e1003299 Yoshikawa et al. Comprehensive Replication of the Relationship Between Myopia-Related Genes and Refractive Errors in a Large Japanese Cohort. Invest Ophthalmol Vis Sci. 2014;55:7343–7354.
rs4074961	GNL2	Cheng et al. Nine Loci for Ocular Axial Length Identiﬁed through Genome-wide Association Studies, Including Shared Loci with Refractive Error. The American Journal of Human Genetics 93, 264–277, August 8, 2013
rs7134216	GOLGA2P5	Hawthorne et al. Association Mapping of the High-Grade Myopia MYP3 Locus Reveals Novel Candidates UHRF1BP1L, PTPRR, and PPFIA2. Investigative Ophthalmology & Visual Science, March 2013, Vol. 54, No. 3
rs11073058 rs634990 rs524952	GOLGA8B	Cheng et al. Nine Loci for Ocular Axial Length Identiﬁed through Genome-wide Association Studies, Including Shared Loci with Refractive Error. The American Journal of Human Genetics 93, 264–277, August 8, 2013 Hayashi et al. Association of 15q14 and 15q25 with High Myopia in Japanese. Investigative Ophthalmology & Visual Science, June 2011, Vol. 52, No. 7 Jiao et al. Association of markers at chr…
rs6702767	GPR25	Kiefer et al. Genome-Wide Analysis Points to Roles for Extracellular Matrix Remodeling, the Visual Cycle, and Neuronal Development in Myopia. PLOS Genetics, February 2013 | Volume 9 | Issue 2 | e1003299
rs11601239 rs78925386	GRIA4	Verhoeven et al. Genome-wide meta-analyses of multiancestry cohorts identify multiple new susceptibility loci for refractive error and myopia. Nat Genet. 2013 Mar;45(3):314-8. doi: 10.1038/ng.2554. Epub 2013 Feb 10. Yoshikawa et al. Comprehensive Replication of the Relationship Between Myopia-Related Genes and Refractive Errors in a Large Japanese Cohort. Invest Ophthalmol Vis Sci. 2014;55:7343–7…
Exome	GRM6	Jin et al. Trio-based exome sequencing arrests de novo mutations in early-onset high myopia. PNAS | April 18, 2017 | vol. 114 | no. 16 | 4219–4224
rs13382811	GTDC1	Khor et al. Genome-wide association study identiﬁes ZFHX1B as a susceptibility locus for severe myopia. Human Molecular Genetics, 2013, Vol. 22, No. 25, 5288–5294
rs3784757	HAPLN3	Yang et al. Evaluation of MYOC, ACAN, HGF, and MET as Candidate Genes for High Myopia in a Han Chinese Population. GENETIC TESTING AND MOLECULAR BIOMARKERS Volume 18, Number 6, 2014
rs17428076	HAT1	Kiefer et al. Genome-Wide Analysis Points to Roles for Extracellular Matrix Remodeling, the Visual Cycle, and Neuronal Development in Myopia. PLOS Genetics, February 2013 | Volume 9 | Issue 2 | e1003299
rs3735520	HGF	Yanovitch et al. Hepatocyte growth factor and myopia: Genetic association analyses in a caucasian population. Molecular Vision 2009; 15:1028-1035
rs745480	HOST2	Kiefer et al. Genome-Wide Analysis Points to Roles for Extracellular Matrix Remodeling, the Visual Cycle, and Neuronal Development in Myopia. PLOS Genetics, February 2013 | Volume 9 | Issue 2 | e1003299
Exome	HOXA2	Kloss et al. Exome Sequence Analysis of14 Families With High Myopia. Invest Ophthalmol Vis Sci. 2017 Apr 1;58(4):1982-1990 Kloss et al. Exome Sequence Analysis of14 Families With High Myopia. Invest Ophthalmol Vis Sci. 2017 Apr 1;58(4):1982-1990
chr17:79585492	HP09025	Kiefer et al. Genome-Wide Analysis Points to Roles for Extracellular Matrix Remodeling, the Visual Cycle, and Neuronal Development in Myopia. PLOS Genetics, February 2013 | Volume 9 | Issue 2 | e1003299
Exome	IBTK	Kloss et al. Exome Sequence Analysis of14 Families With High Myopia. Invest Ophthalmol Vis Sci. 2017 Apr 1;58(4):1982-1990
rs6214	IGF1	Metlapally et al. Genetic Association of Insulin-like Growth Factor-1 Polymorphisms with High-Grade Myopia in an International Family Cohort. Investigative Ophthalmology & Visual Science, September 2010, Vol. 51, No. 9; 4476-4479.
rs9902755	IGF2BP1	Kiefer et al. Genome-Wide Analysis Points to Roles for Extracellular Matrix Remodeling, the Visual Cycle, and Neuronal Development in Myopia. PLOS Genetics, February 2013 | Volume 9 | Issue 2 | e1003299 Yoshikawa et al. Comprehensive Replication of the Relationship Between Myopia-Related Genes and Refractive Errors in a Large Japanese Cohort. Invest Ophthalmol Vis Sci. 2014;55:7343–7354.
rs14165	IL17RB	Verhoeven et al. Genome-wide meta-analyses of multiancestry cohorts identify multiple new susceptibility loci for refractive error and myopia. Nat Genet. 2013 Mar;45(3):314-8. doi: 10.1038/ng.2554. Epub 2013 Feb 10.
Exome	IL31RA	Kloss et al. Exome Sequence Analysis of14 Families With High Myopia. Invest Ophthalmol Vis Sci. 2017 Apr 1;58(4):1982-1990
D7S1808-D7S817; RH28085-RH33971	INMT	Ciner et al. Genomewide Scan of Ocular Refraction in African-American Families Shows Significant Linkage to Chromosome 7p15. Genetic Epidemiology 32 : 454–463 (2008)
Exome	IRF4	Kloss et al. Exome Sequence Analysis of14 Families With High Myopia. Invest Ophthalmol Vis Sci. 2017 Apr 1;58(4):1982-1990
rs3138142 rs3138144	ITGA7	Kiefer et al. Genome-Wide Analysis Points to Roles for Extracellular Matrix Remodeling, the Visual Cycle, and Neuronal Development in Myopia. PLOS Genetics, February 2013 | Volume 9 | Issue 2 | e1003299 Verhoeven et al. Genome-wide meta-analyses of multiancestry cohorts identify multiple new susceptibility loci for refractive error and myopia. Nat Genet. 2013 Mar;45(3):314-8. doi: 10.1038/ng.2554…
D7S1808-D7S817; RH28085-RH33971	JAZF1	Ciner et al. Genomewide Scan of Ocular Refraction in African-American Families Shows Significant Linkage to Chromosome 7p15. Genetic Epidemiology 32 : 454–463 (2008)
D7S1808-D7S817; RH28085-RH33971	JAZF1-AS1	Ciner et al. Genomewide Scan of Ocular Refraction in African-American Families Shows Significant Linkage to Chromosome 7p15. Genetic Epidemiology 32 : 454–463 (2008)
Exome	JMJD7	Kloss et al. Exome Sequence Analysis of14 Families With High Myopia. Invest Ophthalmol Vis Sci. 2017 Apr 1;58(4):1982-1990
rs931127	KAT5	Yoshikawa et al. Comprehensive Replication of the Relationship Between Myopia-Related Genes and Refractive Errors in a Large Japanese Cohort. Invest Ophthalmol Vis Sci. 2014;55:7343–7354.
rs78925386	KBTBD3	Yoshikawa et al. Comprehensive Replication of the Relationship Between Myopia-Related Genes and Refractive Errors in a Large Japanese Cohort. Invest Ophthalmol Vis Sci. 2014;55:7343–7354.
rs4793501	KCNJ2	Verhoeven et al. Genome-wide meta-analyses of multiancestry cohorts identify multiple new susceptibility loci for refractive error and myopia. Nat Genet. 2013 Mar;45(3):314-8. doi: 10.1038/ng.2554. Epub 2013 Feb 10.
rs931127	KCNK7	Yoshikawa et al. Comprehensive Replication of the Relationship Between Myopia-Related Genes and Refractive Errors in a Large Japanese Cohort. Invest Ophthalmol Vis Sci. 2014;55:7343–7354.
rs6480859	KCNMA1	Kiefer et al. Genome-Wide Analysis Points to Roles for Extracellular Matrix Remodeling, the Visual Cycle, and Neuronal Development in Myopia. PLOS Genetics, February 2013 | Volume 9 | Issue 2 | e1003299
Exome	KCNQ4	Kloss et al. Exome Sequence Analysis of14 Families With High Myopia. Invest Ophthalmol Vis Sci. 2017 Apr 1;58(4):1982-1990
rs7744813	KCNQ5	Kiefer et al. Genome-Wide Analysis Points to Roles for Extracellular Matrix Remodeling, the Visual Cycle, and Neuronal Development in Myopia. PLOS Genetics, February 2013 | Volume 9 | Issue 2 | e1003299 Simpson et al. Genome-Wide Meta-Analysis of Myopia and Hyperopia Provides Evidence for Replication of 11 Loci. PLoS One. 2014 Sep 18;9(9):e107110. doi: 10.1371/journal.pone.0107110. eCollection 20…
rs7744813	KCNQ5-AS1	Kiefer et al. Genome-Wide Analysis Points to Roles for Extracellular Matrix Remodeling, the Visual Cycle, and Neuronal Development in Myopia. PLOS Genetics, February 2013 | Volume 9 | Issue 2 | e1003299 Simpson et al. Genome-Wide Meta-Analysis of Myopia and Hyperopia Provides Evidence for Replication of 11 Loci. PLoS One. 2014 Sep 18;9(9):e107110. doi: 10.1371/journal.pone.0107110. eCollection 20…
Exome	KIAA1324	Kloss et al. Exome Sequence Analysis of14 Families With High Myopia. Invest Ophthalmol Vis Sci. 2017 Apr 1;58(4):1982-1990
rs6702767	KIF21B	Kiefer et al. Genome-Wide Analysis Points to Roles for Extracellular Matrix Remodeling, the Visual Cycle, and Neuronal Development in Myopia. PLOS Genetics, February 2013 | Volume 9 | Issue 2 | e1003299
Exome	KLHDC8B	Kloss et al. Exome Sequence Analysis of14 Families With High Myopia. Invest Ophthalmol Vis Sci. 2017 Apr 1;58(4):1982-1990
Exome	KMT2A	Kloss et al. Exome Sequence Analysis of14 Families With High Myopia. Invest Ophthalmol Vis Sci. 2017 Apr 1;58(4):1982-1990
rs12321	KREMEN1	Cheng et al. Nine Loci for Ocular Axial Length Identiﬁed through Genome-wide Association Studies, Including Shared Loci with Refractive Error. The American Journal of Human Genetics 93, 264–277, August 8, 2013
rs12193446 rs12205363	LAMA2	Cheng et al. Nine Loci for Ocular Axial Length Identiﬁed through Genome-wide Association Studies, Including Shared Loci with Refractive Error. The American Journal of Human Genetics 93, 264–277, August 8, 2013 Kiefer et al. Genome-Wide Analysis Points to Roles for Extracellular Matrix Remodeling, the Visual Cycle, and Neuronal Development in Myopia. PLOS Genetics, February 2013 | Volume 9 | Issue…
D3S1314 Exome	LEPREL1	Mordechai et al. High Myopia Caused by a Mutation in LEPREL1, Encoding Prolyl 3-Hydroxylase 2. The American Journal of Human Genetics 89, 438–445, September 9, 2011 Jin et al. Trio-based exome sequencing arrests de novo mutations in early-onset high myopia. PNAS | April 18, 2017 | vol. 114 | no. 16 | 4219–4224
Exome	LMBRD1	Kloss et al. Exome Sequence Analysis of14 Families With High Myopia. Invest Ophthalmol Vis Sci. 2017 Apr 1;58(4):1982-1990
rs3735520	LOC100128317	Yanovitch et al. Hepatocyte growth factor and myopia: Genetic association analyses in a caucasian population. Molecular Vision 2009; 15:1028-1035
Exome	LOC100129961	Kloss et al. Exome Sequence Analysis of14 Families With High Myopia. Invest Ophthalmol Vis Sci. 2017 Apr 1;58(4):1982-1990
D7S1808-D7S817; RH28085-RH33971	LOC100506497	Ciner et al. Genomewide Scan of Ocular Refraction in African-American Families Shows Significant Linkage to Chromosome 7p15. Genetic Epidemiology 32 : 454–463 (2008)
rs4291789 rs8000973	LOC101927437	Kiefer et al. Genome-Wide Analysis Points to Roles for Extracellular Matrix Remodeling, the Visual Cycle, and Neuronal Development in Myopia. PLOS Genetics, February 2013 | Volume 9 | Issue 2 | e1003299 Simpson et al. Genome-Wide Meta-Analysis of Myopia and Hyperopia Provides Evidence for Replication of 11 Loci. PLoS One. 2014 Sep 18;9(9):e107110. doi: 10.1371/journal.pone.0107110. eCollection 20…
rs6469937	LOC101927543	Khor et al. Genome-wide association study identiﬁes ZFHX1B as a susceptibility locus for severe myopia. Human Molecular Genetics, 2013, Vol. 22, No. 25, 5288–5294
rs12971120	LOC101927606	Verhoeven et al. Genome-wide meta-analyses of multiancestry cohorts identify multiple new susceptibility loci for refractive error and myopia. Nat Genet. 2013 Mar;45(3):314-8. doi: 10.1038/ng.2554. Epub 2013 Feb 10.
rs6487748	LOC101928030	Kiefer et al. Genome-Wide Analysis Points to Roles for Extracellular Matrix Remodeling, the Visual Cycle, and Neuronal Development in Myopia. PLOS Genetics, February 2013 | Volume 9 | Issue 2 | e1003299
rs1520562	LOC101928137	Hawthorne et al. Association Mapping of the High-Grade Myopia MYP3 Locus Reveals Novel Candidates UHRF1BP1L, PTPRR, and PPFIA2. Investigative Ophthalmology & Visual Science, March 2013, Vol. 54, No. 3
D7S1808-D7S817; RH28085-RH33971	LOC101928168	Ciner et al. Genomewide Scan of Ocular Refraction in African-American Families Shows Significant Linkage to Chromosome 7p15. Genetic Epidemiology 32 : 454–463 (2008)
rs11073058 rs634990 rs524952	LOC101928174	Cheng et al. Nine Loci for Ocular Axial Length Identiﬁed through Genome-wide Association Studies, Including Shared Loci with Refractive Error. The American Journal of Human Genetics 93, 264–277, August 8, 2013 Hayashi et al. Association of 15q14 and 15q25 with High Myopia in Japanese. Investigative Ophthalmology & Visual Science, June 2011, Vol. 52, No. 7 Jiao et al. Association of markers at chr…
rs5022942 rs1960445	LOC101928942	Kiefer et al. Genome-Wide Analysis Points to Roles for Extracellular Matrix Remodeling, the Visual Cycle, and Neuronal Development in Myopia. PLOS Genetics, February 2013 | Volume 9 | Issue 2 | e1003299 Simpson et al. Genome-Wide Meta-Analysis of Myopia and Hyperopia Provides Evidence for Replication of 11 Loci. PLoS One. 2014 Sep 18;9(9):e107110. doi: 10.1371/journal.pone.0107110. eCollection 20…
rs17155227	LOC101929128	Meng et al. A Genome-Wide Association Study Provides Evidence for Association of Chromosome 8p23 (MYP10) and 10q21.1 (MYP15) with High Myopia in the French Population. Investigative Ophthalmology & Visual Science, December 2012, Vol. 53, No. 13; 7983-7988.
rs6487748	LOC101930452	Kiefer et al. Genome-Wide Analysis Points to Roles for Extracellular Matrix Remodeling, the Visual Cycle, and Neuronal Development in Myopia. PLOS Genetics, February 2013 | Volume 9 | Issue 2 | e1003299
rs994767	LOC102723886	Cheng et al. Nine Loci for Ocular Axial Length Identiﬁed through Genome-wide Association Studies, Including Shared Loci with Refractive Error. The American Journal of Human Genetics 93, 264–277, August 8, 2013
rs9365619	LOC102724152	Kiefer et al. Genome-Wide Analysis Points to Roles for Extracellular Matrix Remodeling, the Visual Cycle, and Neuronal Development in Myopia. PLOS Genetics, February 2013 | Volume 9 | Issue 2 | e1003299
D7S1808-D7S817; RH28085-RH33971	LOC102724484	Ciner et al. Genomewide Scan of Ocular Refraction in African-American Families Shows Significant Linkage to Chromosome 7p15. Genetic Epidemiology 32 : 454–463 (2008)
rs17306116	LOC102724663	Hawthorne et al. Association Mapping of the High-Grade Myopia MYP3 Locus Reveals Novel Candidates UHRF1BP1L, PTPRR, and PPFIA2. Investigative Ophthalmology & Visual Science, March 2013, Vol. 54, No. 3
rs4291789 rs2184971 rs8000973	LOC105370333	Kiefer et al. Genome-Wide Analysis Points to Roles for Extracellular Matrix Remodeling, the Visual Cycle, and Neuronal Development in Myopia. PLOS Genetics, February 2013 | Volume 9 | Issue 2 | e1003299 Simpson et al. Genome-Wide Meta-Analysis of Myopia and Hyperopia Provides Evidence for Replication of 11 Loci. PLoS One. 2014 Sep 18;9(9):e107110. doi: 10.1371/journal.pone.0107110. eCollection 20…
rs13382811	LOC105373656	Khor et al. Genome-wide association study identiﬁes ZFHX1B as a susceptibility locus for severe myopia. Human Molecular Genetics, 2013, Vol. 22, No. 25, 5288–5294
rs17400325 rs1898585	LOC105373764	Kiefer et al. Genome-Wide Analysis Points to Roles for Extracellular Matrix Remodeling, the Visual Cycle, and Neuronal Development in Myopia. PLOS Genetics, February 2013 | Volume 9 | Issue 2 | e1003299 Simpson et al. Genome-Wide Meta-Analysis of Myopia and Hyperopia Provides Evidence for Replication of 11 Loci. PLoS One. 2014 Sep 18;9(9):e107110. doi: 10.1371/journal.pone.0107110. eCollection 20…
D7S1808-D7S817; RH28085-RH33971	LOC105375218	Ciner et al. Genomewide Scan of Ocular Refraction in African-American Families Shows Significant Linkage to Chromosome 7p15. Genetic Epidemiology 32 : 454–463 (2008)
D7S1808-D7S817; RH28085-RH33971	LOC401320	Ciner et al. Genomewide Scan of Ocular Refraction in African-American Families Shows Significant Linkage to Chromosome 7p15. Genetic Epidemiology 32 : 454–463 (2008)
rs6487748	LOC642846	Kiefer et al. Genome-Wide Analysis Points to Roles for Extracellular Matrix Remodeling, the Visual Cycle, and Neuronal Development in Myopia. PLOS Genetics, February 2013 | Volume 9 | Issue 2 | e1003299
D7S1808-D7S817; RH28085-RH33971	LOC646762	Ciner et al. Genomewide Scan of Ocular Refraction in African-American Families Shows Significant Linkage to Chromosome 7p15. Genetic Epidemiology 32 : 454–463 (2008)
rs10453441	LOC730668	Miyake et al. Identiﬁcation of myopia-associated WNT7B polymorphisms provides insights into the mechanism underlying the development of myopia. Nat Commun. 2015 Mar 31;6:6689. doi: 10.1038/ncomms7689.
rs61988414	LRFN5	Kiefer et al. Genome-Wide Analysis Points to Roles for Extracellular Matrix Remodeling, the Visual Cycle, and Neuronal Development in Myopia. PLOS Genetics, February 2013 | Volume 9 | Issue 2 | e1003299
rs745480	LRIT1	Kiefer et al. Genome-Wide Analysis Points to Roles for Extracellular Matrix Remodeling, the Visual Cycle, and Neuronal Development in Myopia. PLOS Genetics, February 2013 | Volume 9 | Issue 2 | e1003299
rs745480	LRIT2	Kiefer et al. Genome-Wide Analysis Points to Roles for Extracellular Matrix Remodeling, the Visual Cycle, and Neuronal Development in Myopia. PLOS Genetics, February 2013 | Volume 9 | Issue 2 | e1003299
rs1381566 rs11602008	LRRC4C	Kiefer et al. Genome-Wide Analysis Points to Roles for Extracellular Matrix Remodeling, the Visual Cycle, and Neuronal Development in Myopia. PLOS Genetics, February 2013 | Volume 9 | Issue 2 | e1003299 Simpson et al. Genome-Wide Meta-Analysis of Myopia and Hyperopia Provides Evidence for Replication of 11 Loci. PLoS One. 2014 Sep 18;9(9):e107110. doi: 10.1371/journal.pone.0107110. eCollection 20…
chr11:65348347 rs931127	LTBP3	Kiefer et al. Genome-Wide Analysis Points to Roles for Extracellular Matrix Remodeling, the Visual Cycle, and Neuronal Development in Myopia. PLOS Genetics, February 2013 | Volume 9 | Issue 2 | e1003299 Yoshikawa et al. Comprehensive Replication of the Relationship Between Myopia-Related Genes and Refractive Errors in a Large Japanese Cohort. Invest Ophthalmol Vis Sci. 2014;55:7343–7354.
Exome	MAML2	Kloss et al. Exome Sequence Analysis of14 Families With High Myopia. Invest Ophthalmol Vis Sci. 2017 Apr 1;58(4):1982-1990
rs4074961	MANEAL	Cheng et al. Nine Loci for Ocular Axial Length Identiﬁed through Genome-wide Association Studies, Including Shared Loci with Refractive Error. The American Journal of Human Genetics 93, 264–277, August 8, 2013
Exome	MAOA	Jin et al. Trio-based exome sequencing arrests de novo mutations in early-onset high myopia. PNAS | April 18, 2017 | vol. 114 | no. 16 | 4219–4224
rs16949788	MAP2K1	Fan et al. Meta-analysis of gene–environment-wide association scans accounting for education level identiﬁes additional loci for refractive error. Nat Commun. 2016 Mar 29;7:11008. doi: 10.1038/ncomms11008.
rs931127	MAP3K11	Yoshikawa et al. Comprehensive Replication of the Relationship Between Myopia-Related Genes and Refractive Errors in a Large Japanese Cohort. Invest Ophthalmol Vis Sci. 2014;55:7343–7354.
rs4074961	MEAF6	Cheng et al. Nine Loci for Ocular Axial Length Identiﬁed through Genome-wide Association Studies, Including Shared Loci with Refractive Error. The American Journal of Human Genetics 93, 264–277, August 8, 2013
Exome	MED1	Kloss et al. Exome Sequence Analysis of14 Families With High Myopia. Invest Ophthalmol Vis Sci. 2017 Apr 1;58(4):1982-1990
rs16949788	MEGF11	Fan et al. Meta-analysis of gene–environment-wide association scans accounting for education level identiﬁes additional loci for refractive error. Nat Commun. 2016 Mar 29;7:11008. doi: 10.1038/ncomms11008.
rs38857	MET	Yang et al. Evaluation of MYOC, ACAN, HGF, and MET as Candidate Genes for High Myopia in a Han Chinese Population. GENETIC TESTING AND MOLECULAR BIOMARKERS Volume 18, Number 6, 2014
rs17428076	METAP1D	Kiefer et al. Genome-Wide Analysis Points to Roles for Extracellular Matrix Remodeling, the Visual Cycle, and Neuronal Development in Myopia. PLOS Genetics, February 2013 | Volume 9 | Issue 2 | e1003299
rs3138142 rs3138144	METTL7B	Kiefer et al. Genome-Wide Analysis Points to Roles for Extracellular Matrix Remodeling, the Visual Cycle, and Neuronal Development in Myopia. PLOS Genetics, February 2013 | Volume 9 | Issue 2 | e1003299 Verhoeven et al. Genome-wide meta-analyses of multiancestry cohorts identify multiple new susceptibility loci for refractive error and myopia. Nat Genet. 2013 Mar;45(3):314-8. doi: 10.1038/ng.2554…
rs3784757	MFGE8	Yang et al. Evaluation of MYOC, ACAN, HGF, and MET as Candidate Genes for High Myopia in a Han Chinese Population. GENETIC TESTING AND MOLECULAR BIOMARKERS Volume 18, Number 6, 2014
Exome	MGRN1	Kloss et al. Exome Sequence Analysis of14 Families With High Myopia. Invest Ophthalmol Vis Sci. 2017 Apr 1;58(4):1982-1990
Exome	MICU2	Kloss et al. Exome Sequence Analysis of14 Families With High Myopia. Invest Ophthalmol Vis Sci. 2017 Apr 1;58(4):1982-1990
rs9318086	MIPEP	Shi et al. Genetic Variants at 13q12.12 Are Associated with High Myopia in the Han Chinese Population. The American Journal of Human Genetics 88, 805–813, June 10, 2011
rs1939008	MMP1	Wojciechowski et al. Matrix Metalloproteinases and Educational Attainment in Refractive Error. Ophthalmology 2013;120:298 –305
rs1939008	MMP10	Wojciechowski et al. Matrix Metalloproteinases and Educational Attainment in Refractive Error. Ophthalmology 2013;120:298 –305
rs1939008	MMP12	Wojciechowski et al. Matrix Metalloproteinases and Educational Attainment in Refractive Error. Ophthalmology 2013;120:298 –305
rs1939008	MMP13	Wojciechowski et al. Matrix Metalloproteinases and Educational Attainment in Refractive Error. Ophthalmology 2013;120:298 –305
rs3138142 rs3138144	MMP19	Kiefer et al. Genome-Wide Analysis Points to Roles for Extracellular Matrix Remodeling, the Visual Cycle, and Neuronal Development in Myopia. PLOS Genetics, February 2013 | Volume 9 | Issue 2 | e1003299 Verhoeven et al. Genome-wide meta-analyses of multiancestry cohorts identify multiple new susceptibility loci for refractive error and myopia. Nat Genet. 2013 Mar;45(3):314-8. doi: 10.1038/ng.2554…
rs1939008	MMP20	Wojciechowski et al. Matrix Metalloproteinases and Educational Attainment in Refractive Error. Ophthalmology 2013;120:298 –305
rs1939008	MMP27	Wojciechowski et al. Matrix Metalloproteinases and Educational Attainment in Refractive Error. Ophthalmology 2013;120:298 –305
rs1939008	MMP3	Wojciechowski et al. Matrix Metalloproteinases and Educational Attainment in Refractive Error. Ophthalmology 2013;120:298 –305
rs1939008	MMP8	Wojciechowski et al. Matrix Metalloproteinases and Educational Attainment in Refractive Error. Ophthalmology 2013;120:298 –305
Exome	MRE11A	Kloss et al. Exome Sequence Analysis of14 Families With High Myopia. Invest Ophthalmol Vis Sci. 2017 Apr 1;58(4):1982-1990
rs6469937	MRPL13	Khor et al. Genome-wide association study identiﬁes ZFHX1B as a susceptibility locus for severe myopia. Human Molecular Genetics, 2013, Vol. 22, No. 25, 5288–5294
Exome	MRPS27	Kloss et al. Exome Sequence Analysis of14 Families With High Myopia. Invest Ophthalmol Vis Sci. 2017 Apr 1;58(4):1982-1990
rs78925386	MSANTD4	Yoshikawa et al. Comprehensive Replication of the Relationship Between Myopia-Related Genes and Refractive Errors in a Large Japanese Cohort. Invest Ophthalmol Vis Sci. 2014;55:7343–7354.
rs55864141	MSRA	Meng et al. A Genome-Wide Association Study Provides Evidence for Association of Chromosome 8p23 (MYP10) and 10q21.1 (MYP15) with High Myopia in the French Population. Investigative Ophthalmology & Visual Science, December 2012, Vol. 53, No. 13; 7983-7988.
rs6469937	MTBP	Khor et al. Genome-wide association study identiﬁes ZFHX1B as a susceptibility locus for severe myopia. Human Molecular Genetics, 2013, Vol. 22, No. 25, 5288–5294
rs12511037	MTHFD2L	Fan et al. Meta-analysis of gene–environment-wide association scans accounting for education level identiﬁes additional loci for refractive error. Nat Commun. 2016 Mar 29;7:11008. doi: 10.1038/ncomms11008.
D7S1808-D7S817; RH28085-RH33971	MTURN	Ciner et al. Genomewide Scan of Ocular Refraction in African-American Families Shows Significant Linkage to Chromosome 7p15. Genetic Epidemiology 32 : 454–463 (2008)
rs10512441 rs17183295	MYO1D	Kiefer et al. Genome-Wide Analysis Points to Roles for Extracellular Matrix Remodeling, the Visual Cycle, and Neuronal Development in Myopia. PLOS Genetics, February 2013 | Volume 9 | Issue 2 | e1003299 Verhoeven et al. Genome-wide meta-analyses of multiancestry cohorts identify multiple new susceptibility loci for refractive error and myopia. Nat Genet. 2013 Mar;45(3):314-8. doi: 10.1038/ng.2554…
rs10882165	MYOF	Verhoeven et al. Genome-wide meta-analyses of multiancestry cohorts identify multiple new susceptibility loci for refractive error and myopia. Nat Genet. 2013 Mar;45(3):314-8. doi: 10.1038/ng.2554. Epub 2013 Feb 10. Yoshikawa et al. Comprehensive Replication of the Relationship Between Myopia-Related Genes and Refractive Errors in a Large Japanese Cohort. Invest Ophthalmol Vis Sci. 2014;55:7343–7…
rs10946507	NBAT1	Fan et al. Meta-analysis of gene–environment-wide association scans accounting for education level identiﬁes additional loci for refractive error. Nat Commun. 2016 Mar 29;7:11008. doi: 10.1038/ncomms11008.
Exome	NCAPH2	Tran-Viet et al. Mutations in SCO2 Are Associated with Autosomal-Dominant High-Grade Myopia. The American Journal of Human Genetics 92, 820–826, May 2, 2013
chr11:65348347	NEAT1	Kiefer et al. Genome-Wide Analysis Points to Roles for Extracellular Matrix Remodeling, the Visual Cycle, and Neuronal Development in Myopia. PLOS Genetics, February 2013 | Volume 9 | Issue 2 | e1003299
D7S1808-D7S817; RH28085-RH33971	NEUROD6	Ciner et al. Genomewide Scan of Ocular Refraction in African-American Families Shows Significant Linkage to Chromosome 7p15. Genetic Epidemiology 32 : 454–463 (2008)
D7S1808-D7S817; RH28085-RH33971	NOD1	Ciner et al. Genomewide Scan of Ocular Refraction in African-American Families Shows Significant Linkage to Chromosome 7p15. Genetic Epidemiology 32 : 454–463 (2008)
Exome	NOV	Kloss et al. Exome Sequence Analysis of14 Families With High Myopia. Invest Ophthalmol Vis Sci. 2017 Apr 1;58(4):1982-1990
Exome	NR3C1	Kloss et al. Exome Sequence Analysis of14 Families With High Myopia. Invest Ophthalmol Vis Sci. 2017 Apr 1;58(4):1982-1990
Exome	ODF2L	Kloss et al. Exome Sequence Analysis of14 Families With High Myopia. Invest Ophthalmol Vis Sci. 2017 Apr 1;58(4):1982-1990
rs3138142 rs3138144	OR10P1	Kiefer et al. Genome-Wide Analysis Points to Roles for Extracellular Matrix Remodeling, the Visual Cycle, and Neuronal Development in Myopia. PLOS Genetics, February 2013 | Volume 9 | Issue 2 | e1003299 Verhoeven et al. Genome-wide meta-analyses of multiancestry cohorts identify multiple new susceptibility loci for refractive error and myopia. Nat Genet. 2013 Mar;45(3):314-8. doi: 10.1038/ng.2554…
rs3138142 rs3138144	OR2AP1	Kiefer et al. Genome-Wide Analysis Points to Roles for Extracellular Matrix Remodeling, the Visual Cycle, and Neuronal Development in Myopia. PLOS Genetics, February 2013 | Volume 9 | Issue 2 | e1003299 Verhoeven et al. Genome-wide meta-analyses of multiancestry cohorts identify multiple new susceptibility loci for refractive error and myopia. Nat Genet. 2013 Mar;45(3):314-8. doi: 10.1038/ng.2554…
Exome	OR51V1	Kloss et al. Exome Sequence Analysis of14 Families With High Myopia. Invest Ophthalmol Vis Sci. 2017 Apr 1;58(4):1982-1990
rs3138142 rs3138144	OR6C4	Kiefer et al. Genome-Wide Analysis Points to Roles for Extracellular Matrix Remodeling, the Visual Cycle, and Neuronal Development in Myopia. PLOS Genetics, February 2013 | Volume 9 | Issue 2 | e1003299 Verhoeven et al. Genome-wide meta-analyses of multiancestry cohorts identify multiple new susceptibility loci for refractive error and myopia. Nat Genet. 2013 Mar;45(3):314-8. doi: 10.1038/ng.2554…
rs3138142 rs3138144	ORMDL2	Kiefer et al. Genome-Wide Analysis Points to Roles for Extracellular Matrix Remodeling, the Visual Cycle, and Neuronal Development in Myopia. PLOS Genetics, February 2013 | Volume 9 | Issue 2 | e1003299 Verhoeven et al. Genome-wide meta-analyses of multiancestry cohorts identify multiple new susceptibility loci for refractive error and myopia. Nat Genet. 2013 Mar;45(3):314-8. doi: 10.1038/ng.2554…
rs931127	OVOL1	Yoshikawa et al. Comprehensive Replication of the Relationship Between Myopia-Related Genes and Refractive Errors in a Large Japanese Cohort. Invest Ophthalmol Vis Sci. 2014;55:7343–7354.
rs931127	OVOL1-AS1	Yoshikawa et al. Comprehensive Replication of the Relationship Between Myopia-Related Genes and Refractive Errors in a Large Japanese Cohort. Invest Ophthalmol Vis Sci. 2014;55:7343–7354.
rs17412774	PABPC1P2	Kiefer et al. Genome-Wide Analysis Points to Roles for Extracellular Matrix Remodeling, the Visual Cycle, and Neuronal Development in Myopia. PLOS Genetics, February 2013 | Volume 9 | Issue 2 | e1003299
rs9346961	PACRG	Yoshikawa et al. Comprehensive Replication of the Relationship Between Myopia-Related Genes and Refractive Errors in a Large Japanese Cohort. Invest Ophthalmol Vis Sci. 2014;55:7343–7354.
rs9346961	PACRG-AS1	Yoshikawa et al. Comprehensive Replication of the Relationship Between Myopia-Related Genes and Refractive Errors in a Large Japanese Cohort. Invest Ophthalmol Vis Sci. 2014;55:7343–7354.
rs3026393	PAUPAR	Han et al. Association of PAX6 Polymorphisms with High Myopia in Han Chinese Nuclear Families. Investigative Ophthalmology & Visual Science, January 2009, Vol. 50, No. 1
rs3026393	PAX6	Han et al. Association of PAX6 Polymorphisms with High Myopia in Han Chinese Nuclear Families. Investigative Ophthalmology & Visual Science, January 2009, Vol. 50, No. 1
rs11939401 rs1031004 rs9307551	PCAT4	Kiefer et al. Genome-Wide Analysis Points to Roles for Extracellular Matrix Remodeling, the Visual Cycle, and Neuronal Development in Myopia. PLOS Genetics, February 2013 | Volume 9 | Issue 2 | e1003299 Simpson et al. Genome-Wide Meta-Analysis of Myopia and Hyperopia Provides Evidence for Replication of 11 Loci. PLoS One. 2014 Sep 18;9(9):e107110. doi: 10.1371/journal.pone.0107110. eCollection 20…
rs4291789 rs2184971 rs8000973	PCCA	Kiefer et al. Genome-Wide Analysis Points to Roles for Extracellular Matrix Remodeling, the Visual Cycle, and Neuronal Development in Myopia. PLOS Genetics, February 2013 | Volume 9 | Issue 2 | e1003299 Simpson et al. Genome-Wide Meta-Analysis of Myopia and Hyperopia Provides Evidence for Replication of 11 Loci. PLoS One. 2014 Sep 18;9(9):e107110. doi: 10.1371/journal.pone.0107110. eCollection 20…
rs931127	PCNX3	Yoshikawa et al. Comprehensive Replication of the Relationship Between Myopia-Related Genes and Refractive Errors in a Large Japanese Cohort. Invest Ophthalmol Vis Sci. 2014;55:7343–7354.
rs12206610	PDE10A	Fan et al. Meta-analysis of gene–environment-wide association scans accounting for education level identiﬁes additional loci for refractive error. Nat Commun. 2016 Mar 29;7:11008. doi: 10.1038/ncomms11008.
rs17400325 rs1898585	PDE11A	Kiefer et al. Genome-Wide Analysis Points to Roles for Extracellular Matrix Remodeling, the Visual Cycle, and Neuronal Development in Myopia. PLOS Genetics, February 2013 | Volume 9 | Issue 2 | e1003299 Simpson et al. Genome-Wide Meta-Analysis of Myopia and Hyperopia Provides Evidence for Replication of 11 Loci. PLoS One. 2014 Sep 18;9(9):e107110. doi: 10.1371/journal.pone.0107110. eCollection 20…
Exome	PDE12	Kloss et al. Exome Sequence Analysis of14 Families With High Myopia. Invest Ophthalmol Vis Sci. 2017 Apr 1;58(4):1982-1990
D7S1808-D7S817; RH28085-RH33971	PDE1C	Ciner et al. Genomewide Scan of Ocular Refraction in African-American Families Shows Significant Linkage to Chromosome 7p15. Genetic Epidemiology 32 : 454–463 (2008)
Exome	PHF2	Kloss et al. Exome Sequence Analysis of14 Families With High Myopia. Invest Ophthalmol Vis Sci. 2017 Apr 1;58(4):1982-1990
rs9902755	PHOSPHO1	Kiefer et al. Genome-Wide Analysis Points to Roles for Extracellular Matrix Remodeling, the Visual Cycle, and Neuronal Development in Myopia. PLOS Genetics, February 2013 | Volume 9 | Issue 2 | e1003299 Yoshikawa et al. Comprehensive Replication of the Relationship Between Myopia-Related Genes and Refractive Errors in a Large Japanese Cohort. Invest Ophthalmol Vis Sci. 2014;55:7343–7354.
rs11145465	PIP5K1B	Verhoeven et al. Genome-wide meta-analyses of multiancestry cohorts identify multiple new susceptibility loci for refractive error and myopia. Nat Genet. 2013 Mar;45(3):314-8. doi: 10.1038/ng.2554. Epub 2013 Feb 10.
Exome	PLA2G4B	Kloss et al. Exome Sequence Analysis of14 Families With High Myopia. Invest Ophthalmol Vis Sci. 2017 Apr 1;58(4):1982-1990
D7S1808-D7S817; RH28085-RH33971	PLEKHA8	Ciner et al. Genomewide Scan of Ocular Refraction in African-American Families Shows Significant Linkage to Chromosome 7p15. Genetic Epidemiology 32 : 454–463 (2008)
Exome	PLEKHG4	Kloss et al. Exome Sequence Analysis of14 Families With High Myopia. Invest Ophthalmol Vis Sci. 2017 Apr 1;58(4):1982-1990
Exome	PLOD1	Kloss et al. Exome Sequence Analysis of14 Families With High Myopia. Invest Ophthalmol Vis Sci. 2017 Apr 1;58(4):1982-1990
rs13215566	PM20D2	Fan et al. Meta-analysis of gene–environment-wide association scans accounting for education level identiﬁes additional loci for refractive error. Nat Commun. 2016 Mar 29;7:11008. doi: 10.1038/ncomms11008.
Exome	PMPCB	Kloss et al. Exome Sequence Analysis of14 Families With High Myopia. Invest Ophthalmol Vis Sci. 2017 Apr 1;58(4):1982-1990
Exome	PNMA2	Kloss et al. Exome Sequence Analysis of14 Families With High Myopia. Invest Ophthalmol Vis Sci. 2017 Apr 1;58(4):1982-1990
rs13215566	PNRC1	Fan et al. Meta-analysis of gene–environment-wide association scans accounting for education level identiﬁes additional loci for refractive error. Nat Commun. 2016 Mar 29;7:11008. doi: 10.1038/ncomms11008.
chr11:65348347	POLA2	Kiefer et al. Genome-Wide Analysis Points to Roles for Extracellular Matrix Remodeling, the Visual Cycle, and Neuronal Development in Myopia. PLOS Genetics, February 2013 | Volume 9 | Issue 2 | e1003299
rs17306116	PPFIA2	Hawthorne et al. Association Mapping of the High-Grade Myopia MYP3 Locus Reveals Novel Candidates UHRF1BP1L, PTPRR, and PPFIA2. Investigative Ophthalmology & Visual Science, March 2013, Vol. 54, No. 3
rs1254319	PPM1A	Verhoeven et al. Genome-wide meta-analyses of multiancestry cohorts identify multiple new susceptibility loci for refractive error and myopia. Nat Genet. 2013 Mar;45(3):314-8. doi: 10.1038/ng.2554. Epub 2013 Feb 10.
D7S1808-D7S817; RH28085-RH33971	PPP1R17	Ciner et al. Genomewide Scan of Ocular Refraction in African-American Families Shows Significant Linkage to Chromosome 7p15. Genetic Epidemiology 32 : 454–463 (2008)
rs17155227	PPP1R3B	Meng et al. A Genome-Wide Association Study Provides Evidence for Association of Chromosome 8p23 (MYP10) and 10q21.1 (MYP15) with High Myopia in the French Population. Investigative Ophthalmology & Visual Science, December 2012, Vol. 53, No. 13; 7983-7988.
Exome	PPP1R9A	Kloss et al. Exome Sequence Analysis of14 Families With High Myopia. Invest Ophthalmol Vis Sci. 2017 Apr 1;58(4):1982-1990
rs11145465	PRKACG	Verhoeven et al. Genome-wide meta-analyses of multiancestry cohorts identify multiple new susceptibility loci for refractive error and myopia. Nat Genet. 2013 Mar;45(3):314-8. doi: 10.1038/ng.2554. Epub 2013 Feb 10.
rs5022942 rs1960445	PRKG2	Kiefer et al. Genome-Wide Analysis Points to Roles for Extracellular Matrix Remodeling, the Visual Cycle, and Neuronal Development in Myopia. PLOS Genetics, February 2013 | Volume 9 | Issue 2 | e1003299 Simpson et al. Genome-Wide Meta-Analysis of Myopia and Hyperopia Provides Evidence for Replication of 11 Loci. PLoS One. 2014 Sep 18;9(9):e107110. doi: 10.1371/journal.pone.0107110. eCollection 20…
Exome	PROSER2	Kloss et al. Exome Sequence Analysis of14 Families With High Myopia. Invest Ophthalmol Vis Sci. 2017 Apr 1;58(4):1982-1990
Exome	PROSER2-AS1	Kloss et al. Exome Sequence Analysis of14 Families With High Myopia. Invest Ophthalmol Vis Sci. 2017 Apr 1;58(4):1982-1990
D7S1808-D7S817; RH28085-RH33971	PRR15	Ciner et al. Genomewide Scan of Ocular Refraction in African-American Families Shows Significant Linkage to Chromosome 7p15. Genetic Epidemiology 32 : 454–463 (2008)
rs10453441	PRR34	Miyake et al. Identiﬁcation of myopia-associated WNT7B polymorphisms provides insights into the mechanism underlying the development of myopia. Nat Commun. 2015 Mar 31;6:6689. doi: 10.1038/ncomms7689.
rs10453441	PRR34-AS1	Miyake et al. Identiﬁcation of myopia-associated WNT7B polymorphisms provides insights into the mechanism underlying the development of myopia. Nat Commun. 2015 Mar 31;6:6689. doi: 10.1038/ncomms7689.
rs1550094 rs1656404	PRSS56	Kiefer et al. Genome-Wide Analysis Points to Roles for Extracellular Matrix Remodeling, the Visual Cycle, and Neuronal Development in Myopia. PLOS Genetics, February 2013 | Volume 9 | Issue 2 | e1003299 Simpson et al. Genome-Wide Meta-Analysis of Myopia and Hyperopia Provides Evidence for Replication of 11 Loci. PLoS One. 2014 Sep 18;9(9):e107110. doi: 10.1371/journal.pone.0107110. eCollection 20…
Exome	PTBP3	Kloss et al. Exome Sequence Analysis of14 Families With High Myopia. Invest Ophthalmol Vis Sci. 2017 Apr 1;58(4):1982-1990
Exome	PTPRQ	Kloss et al. Exome Sequence Analysis of14 Families With High Myopia. Invest Ophthalmol Vis Sci. 2017 Apr 1;58(4):1982-1990
rs12229663	PTPRR	Verhoeven et al. Genome-wide meta-analyses of multiancestry cohorts identify multiple new susceptibility loci for refractive error and myopia. Nat Genet. 2013 Mar;45(3):314-8. doi: 10.1038/ng.2554. Epub 2013 Feb 10.
rs13091182	PXYLP1	Kiefer et al. Genome-Wide Analysis Points to Roles for Extracellular Matrix Remodeling, the Visual Cycle, and Neuronal Development in Myopia. PLOS Genetics, February 2013 | Volume 9 | Issue 2 | e1003299
Exome	PYROXD1	Kloss et al. Exome Sequence Analysis of14 Families With High Myopia. Invest Ophthalmol Vis Sci. 2017 Apr 1;58(4):1982-1990
rs6487748	PZP	Kiefer et al. Genome-Wide Analysis Points to Roles for Extracellular Matrix Remodeling, the Visual Cycle, and Neuronal Development in Myopia. PLOS Genetics, February 2013 | Volume 9 | Issue 2 | e1003299
rs9346961	QKI	Yoshikawa et al. Comprehensive Replication of the Relationship Between Myopia-Related Genes and Refractive Errors in a Large Japanese Cohort. Invest Ophthalmol Vis Sci. 2014;55:7343–7354.
rs4237036	RAB2A	Verhoeven et al. Genome-wide meta-analyses of multiancestry cohorts identify multiple new susceptibility loci for refractive error and myopia. Nat Genet. 2013 Mar;45(3):314-8. doi: 10.1038/ng.2554. Epub 2013 Feb 10.
Exome	RALGPS1	Kloss et al. Exome Sequence Analysis of14 Families With High Myopia. Invest Ophthalmol Vis Sci. 2017 Apr 1;58(4):1982-1990
rs13091182	RASA2	Kiefer et al. Genome-Wide Analysis Points to Roles for Extracellular Matrix Remodeling, the Visual Cycle, and Neuronal Development in Myopia. PLOS Genetics, February 2013 | Volume 9 | Issue 2 | e1003299
rs8027411 rs28412916 rs4778879	RASGRF1	Hysi et al. A genome-wide association study for myopia and refractive error identifies a susceptibility locus at 15q25. Nat Genet. 2010 Oct;42(10):902-5. Kiefer et al. Genome-Wide Analysis Points to Roles for Extracellular Matrix Remodeling, the Visual Cycle, and Neuronal Development in Myopia. PLOS Genetics, February 2013 | Volume 9 | Issue 2 | e1003299 Qiang et al. Association study of 15q14 an…
Exome	RASSF6	Kloss et al. Exome Sequence Analysis of14 Families With High Myopia. Invest Ophthalmol Vis Sci. 2017 Apr 1;58(4):1982-1990
rs17648524	RBFOX1	Kiefer et al. Genome-Wide Analysis Points to Roles for Extracellular Matrix Remodeling, the Visual Cycle, and Neuronal Development in Myopia. PLOS Genetics, February 2013 | Volume 9 | Issue 2 | e1003299 Li et al. Evaluation of genome-wide susceptibility loci for high myopia in a Han Chinese population. Ophthalmic Genet. 2017 Jan 13:1-5. doi: 10.1080/13816810.2016.1227455. Simpson et al. Genome-Wi…
chr17:79585492	RBFOX3	Kiefer et al. Genome-Wide Analysis Points to Roles for Extracellular Matrix Remodeling, the Visual Cycle, and Neuronal Development in Myopia. PLOS Genetics, February 2013 | Volume 9 | Issue 2 | e1003299
rs3138142 rs3138144	RDH5	Kiefer et al. Genome-Wide Analysis Points to Roles for Extracellular Matrix Remodeling, the Visual Cycle, and Neuronal Development in Myopia. PLOS Genetics, February 2013 | Volume 9 | Issue 2 | e1003299 Verhoeven et al. Genome-wide meta-analyses of multiancestry cohorts identify multiple new susceptibility loci for refractive error and myopia. Nat Genet. 2013 Mar;45(3):314-8. doi: 10.1038/ng.2554…
rs931127	RELA	Yoshikawa et al. Comprehensive Replication of the Relationship Between Myopia-Related Genes and Refractive Errors in a Large Japanese Cohort. Invest Ophthalmol Vis Sci. 2014;55:7343–7354.
rs745480	RGR	Kiefer et al. Genome-Wide Analysis Points to Roles for Extracellular Matrix Remodeling, the Visual Cycle, and Neuronal Development in Myopia. PLOS Genetics, February 2013 | Volume 9 | Issue 2 | e1003299
Exome	RGS3	Kloss et al. Exome Sequence Analysis of14 Families With High Myopia. Invest Ophthalmol Vis Sci. 2017 Apr 1;58(4):1982-1990
rs1558726	RMST	Hawthorne et al. Association Mapping of the High-Grade Myopia MYP3 Locus Reveals Novel Candidates UHRF1BP1L, PTPRR, and PPFIA2. Investigative Ophthalmology & Visual Science, March 2013, Vol. 54, No. 3
rs931127	RNASEH2C	Yoshikawa et al. Comprehensive Replication of the Relationship Between Myopia-Related Genes and Refractive Errors in a Large Japanese Cohort. Invest Ophthalmol Vis Sci. 2014;55:7343–7354.
Exome	RNF220	Kloss et al. Exome Sequence Analysis of14 Families With High Myopia. Invest Ophthalmol Vis Sci. 2017 Apr 1;58(4):1982-1990
rs7042950	RORB	Verhoeven et al. Genome-wide meta-analyses of multiancestry cohorts identify multiple new susceptibility loci for refractive error and myopia. Nat Genet. 2013 Mar;45(3):314-8. doi: 10.1038/ng.2554. Epub 2013 Feb 10.
rs7042950	RORB-AS1	Verhoeven et al. Genome-wide meta-analyses of multiancestry cohorts identify multiple new susceptibility loci for refractive error and myopia. Nat Genet. 2013 Mar;45(3):314-8. doi: 10.1038/ng.2554. Epub 2013 Feb 10.
Exome	RPS6KL1	Kloss et al. Exome Sequence Analysis of14 Families With High Myopia. Invest Ophthalmol Vis Sci. 2017 Apr 1;58(4):1982-1990
rs13215566	RRAGD	Fan et al. Meta-analysis of gene–environment-wide association scans accounting for education level identiﬁes additional loci for refractive error. Nat Commun. 2016 Mar 29;7:11008. doi: 10.1038/ncomms11008.
rs4074961	RSPO1	Cheng et al. Nine Loci for Ocular Axial Length Identiﬁed through Genome-wide Association Studies, Including Shared Loci with Refractive Error. The American Journal of Human Genetics 93, 264–277, August 8, 2013
chr14:54413001	SAMD4A	Kiefer et al. Genome-Wide Analysis Points to Roles for Extracellular Matrix Remodeling, the Visual Cycle, and Neuronal Development in Myopia. PLOS Genetics, February 2013 | Volume 9 | Issue 2 | e1003299
rs3138142 rs3138144	SARNP	Kiefer et al. Genome-Wide Analysis Points to Roles for Extracellular Matrix Remodeling, the Visual Cycle, and Neuronal Development in Myopia. PLOS Genetics, February 2013 | Volume 9 | Issue 2 | e1003299 Verhoeven et al. Genome-wide meta-analyses of multiancestry cohorts identify multiple new susceptibility loci for refractive error and myopia. Nat Genet. 2013 Mar;45(3):314-8. doi: 10.1038/ng.2554…
rs10880855	SCAF11	Fan et al. Meta-analysis of gene–environment-wide association scans accounting for education level identiﬁes additional loci for refractive error. Nat Commun. 2016 Mar 29;7:11008. doi: 10.1038/ncomms11008.
Exome	SCN3B	Kloss et al. Exome Sequence Analysis of14 Families With High Myopia. Invest Ophthalmol Vis Sci. 2017 Apr 1;58(4):1982-1990
Exome	SCO2	Tran-Viet et al. Mutations in SCO2 Are Associated with Autosomal-Dominant High-Grade Myopia. The American Journal of Human Genetics 92, 820–826, May 2, 2013
D7S1808-D7S817; RH28085-RH33971	SCRN1	Ciner et al. Genomewide Scan of Ocular Refraction in African-American Families Shows Significant Linkage to Chromosome 7p15. Genetic Epidemiology 32 : 454–463 (2008)
chr11:65348347 rs931127	SCYL1	Kiefer et al. Genome-Wide Analysis Points to Roles for Extracellular Matrix Remodeling, the Visual Cycle, and Neuronal Development in Myopia. PLOS Genetics, February 2013 | Volume 9 | Issue 2 | e1003299 Yoshikawa et al. Comprehensive Replication of the Relationship Between Myopia-Related Genes and Refractive Errors in a Large Japanese Cohort. Invest Ophthalmol Vis Sci. 2014;55:7343–7354.
rs7134216	SCYL2	Hawthorne et al. Association Mapping of the High-Grade Myopia MYP3 Locus Reveals Novel Candidates UHRF1BP1L, PTPRR, and PPFIA2. Investigative Ophthalmology & Visual Science, March 2013, Vol. 54, No. 3
Exome	SEC23A	Kloss et al. Exome Sequence Analysis of14 Families With High Myopia. Invest Ophthalmol Vis Sci. 2017 Apr 1;58(4):1982-1990
rs14165	SELK	Verhoeven et al. Genome-wide meta-analyses of multiancestry cohorts identify multiple new susceptibility loci for refractive error and myopia. Nat Genet. 2013 Mar;45(3):314-8. doi: 10.1038/ng.2554. Epub 2013 Feb 10.
rs1843303	SETMAR	Kiefer et al. Genome-Wide Analysis Points to Roles for Extracellular Matrix Remodeling, the Visual Cycle, and Neuronal Development in Myopia. PLOS Genetics, February 2013 | Volume 9 | Issue 2 | e1003299 Simpson et al. Genome-Wide Meta-Analysis of Myopia and Hyperopia Provides Evidence for Replication of 11 Loci. PLoS One. 2014 Sep 18;9(9):e107110. doi: 10.1371/journal.pone.0107110. eCollection 20…
rs148016338	SFRP1	Yoshikawa et al. Comprehensive Replication of the Relationship Between Myopia-Related Genes and Refractive Errors in a Large Japanese Cohort. Invest Ophthalmol Vis Sci. 2014;55:7343–7354.
Exome	SGSH	Kloss et al. Exome Sequence Analysis of14 Families With High Myopia. Invest Ophthalmol Vis Sci. 2017 Apr 1;58(4):1982-1990
rs10963177	SH3GL2	Yoshikawa et al. Comprehensive Replication of the Relationship Between Myopia-Related Genes and Refractive Errors in a Large Japanese Cohort. Invest Ophthalmol Vis Sci. 2014;55:7343–7354.
rs60843830	SH3YL1	Fan et al. Meta-analysis of gene–environment-wide association scans accounting for education level identiﬁes additional loci for refractive error. Nat Commun. 2016 Mar 29;7:11008. doi: 10.1038/ncomms11008.
rs2908972 rs2969180	SHISA6	Kiefer et al. Genome-Wide Analysis Points to Roles for Extracellular Matrix Remodeling, the Visual Cycle, and Neuronal Development in Myopia. PLOS Genetics, February 2013 | Volume 9 | Issue 2 | e1003299 Verhoeven et al. Genome-wide meta-analyses of multiancestry cohorts identify multiple new susceptibility loci for refractive error and myopia. Nat Genet. 2013 Mar;45(3):314-8. doi: 10.1038/ng.2554…
Exome	SHPRH	Kloss et al. Exome Sequence Analysis of14 Families With High Myopia. Invest Ophthalmol Vis Sci. 2017 Apr 1;58(4):1982-1990
rs931127	SIPA1	Yoshikawa et al. Comprehensive Replication of the Relationship Between Myopia-Related Genes and Refractive Errors in a Large Japanese Cohort. Invest Ophthalmol Vis Sci. 2014;55:7343–7354.
rs1254319	SIX6	Verhoeven et al. Genome-wide meta-analyses of multiancestry cohorts identify multiple new susceptibility loci for refractive error and myopia. Nat Genet. 2013 Mar;45(3):314-8. doi: 10.1038/ng.2554. Epub 2013 Feb 10.
rs8023401	SLC12A1	Fan et al. Meta-analysis of gene–environment-wide association scans accounting for education level identiﬁes additional loci for refractive error. Nat Commun. 2016 Mar 29;7:11008. doi: 10.1038/ncomms11008.
rs10853531	SLC14A2	Fan et al. Meta-analysis of gene–environment-wide association scans accounting for education level identiﬁes additional loci for refractive error. Nat Commun. 2016 Mar 29;7:11008. doi: 10.1038/ncomms11008.
Exome	SLC17A3	Kloss et al. Exome Sequence Analysis of14 Families With High Myopia. Invest Ophthalmol Vis Sci. 2017 Apr 1;58(4):1982-1990
chr11:65348347	SLC22A20	Kiefer et al. Genome-Wide Analysis Points to Roles for Extracellular Matrix Remodeling, the Visual Cycle, and Neuronal Development in Myopia. PLOS Genetics, February 2013 | Volume 9 | Issue 2 | e1003299
Exome	SLC22A3	Kloss et al. Exome Sequence Analysis of14 Families With High Myopia. Invest Ophthalmol Vis Sci. 2017 Apr 1;58(4):1982-1990
rs17428076	SLC25A12	Kiefer et al. Genome-Wide Analysis Points to Roles for Extracellular Matrix Remodeling, the Visual Cycle, and Neuronal Development in Myopia. PLOS Genetics, February 2013 | Volume 9 | Issue 2 | e1003299
chr11:65348347	SLC25A45	Kiefer et al. Genome-Wide Analysis Points to Roles for Extracellular Matrix Remodeling, the Visual Cycle, and Neuronal Development in Myopia. PLOS Genetics, February 2013 | Volume 9 | Issue 2 | e1003299
rs994767	SLC30A10	Cheng et al. Nine Loci for Ocular Axial Length Identiﬁed through Genome-wide Association Studies, Including Shared Loci with Refractive Error. The American Journal of Human Genetics 93, 264–277, August 8, 2013
Exome	SLC7A13	Kloss et al. Exome Sequence Analysis of14 Families With High Myopia. Invest Ophthalmol Vis Sci. 2017 Apr 1;58(4):1982-1990
Exome	SMARCC1	Kloss et al. Exome Sequence Analysis of14 Families With High Myopia. Invest Ophthalmol Vis Sci. 2017 Apr 1;58(4):1982-1990
rs4074961	SNIP1	Cheng et al. Nine Loci for Ocular Axial Length Identiﬁed through Genome-wide Association Studies, Including Shared Loci with Refractive Error. The American Journal of Human Genetics 93, 264–277, August 8, 2013
rs4367880	SNORA87	Kiefer et al. Genome-Wide Analysis Points to Roles for Extracellular Matrix Remodeling, the Visual Cycle, and Neuronal Development in Myopia. PLOS Genetics, February 2013 | Volume 9 | Issue 2 | e1003299
rs6469937	SNTB1	Khor et al. Genome-wide association study identiﬁes ZFHX1B as a susceptibility locus for severe myopia. Human Molecular Genetics, 2013, Vol. 22, No. 25, 5288–5294
rs931127	SNX32	Yoshikawa et al. Comprehensive Replication of the Relationship Between Myopia-Related Genes and Refractive Errors in a Large Japanese Cohort. Invest Ophthalmol Vis Sci. 2014;55:7343–7354.
Exome	SORBS3	Kloss et al. Exome Sequence Analysis of14 Families With High Myopia. Invest Ophthalmol Vis Sci. 2017 Apr 1;58(4):1982-1990
rs10512441	SPACA3	Kiefer et al. Genome-Wide Analysis Points to Roles for Extracellular Matrix Remodeling, the Visual Cycle, and Neuronal Development in Myopia. PLOS Genetics, February 2013 | Volume 9 | Issue 2 | e1003299
Exome	SPAG17	Kloss et al. Exome Sequence Analysis of14 Families With High Myopia. Invest Ophthalmol Vis Sci. 2017 Apr 1;58(4):1982-1990
rs9318086	SPATA13	Shi et al. Genetic Variants at 13q12.12 Are Associated with High Myopia in the Han Chinese Population. The American Journal of Human Genetics 88, 805–813, June 10, 2011
chr11:65348347	SPDYC	Kiefer et al. Genome-Wide Analysis Points to Roles for Extracellular Matrix Remodeling, the Visual Cycle, and Neuronal Development in Myopia. PLOS Genetics, February 2013 | Volume 9 | Issue 2 | e1003299
rs13215566	SRSF12	Fan et al. Meta-analysis of gene–environment-wide association scans accounting for education level identiﬁes additional loci for refractive error. Nat Commun. 2016 Mar 29;7:11008. doi: 10.1038/ncomms11008.
Exome	SSH2	Kloss et al. Exome Sequence Analysis of14 Families With High Myopia. Invest Ophthalmol Vis Sci. 2017 Apr 1;58(4):1982-1990
rs931127	SSSCA1	Yoshikawa et al. Comprehensive Replication of the Relationship Between Myopia-Related Genes and Refractive Errors in a Large Japanese Cohort. Invest Ophthalmol Vis Sci. 2014;55:7343–7354.
rs931127	SSSCA1-AS1	Yoshikawa et al. Comprehensive Replication of the Relationship Between Myopia-Related Genes and Refractive Errors in a Large Japanese Cohort. Invest Ophthalmol Vis Sci. 2014;55:7343–7354.
rs1843303	SUMF1	Kiefer et al. Genome-Wide Analysis Points to Roles for Extracellular Matrix Remodeling, the Visual Cycle, and Neuronal Development in Myopia. PLOS Genetics, February 2013 | Volume 9 | Issue 2 | e1003299
Exome	TACC3	Kloss et al. Exome Sequence Analysis of14 Families With High Myopia. Invest Ophthalmol Vis Sci. 2017 Apr 1;58(4):1982-1990
rs9811920	TBC1D23	Cheng et al. Nine Loci for Ocular Axial Length Identiﬁed through Genome-wide Association Studies, Including Shared Loci with Refractive Error. The American Journal of Human Genetics 93, 264–277, August 8, 2013
rs4367880	TCF7L2	Kiefer et al. Genome-Wide Analysis Points to Roles for Extracellular Matrix Remodeling, the Visual Cycle, and Neuronal Development in Myopia. PLOS Genetics, February 2013 | Volume 9 | Issue 2 | e1003299
Exome	TEP1	Kloss et al. Exome Sequence Analysis of14 Families With High Myopia. Invest Ophthalmol Vis Sci. 2017 Apr 1;58(4):1982-1990
rs7084402 rs7084402	TFAM	Li et al. Evaluation of genome-wide susceptibility loci for high myopia in a Han Chinese population. Ophthalmic Genet. 2017 Jan 13:1-5. doi: 10.1080/13816810.2016.1227455. Verhoeven et al. Genome-wide meta-analyses of multiancestry cohorts identify multiple new susceptibility loci for refractive error and myopia. Nat Genet. 2013 Mar;45(3):314-8. doi: 10.1038/ng.2554. Epub 2013 Feb 10.
rs4468717	TGIF1	Ahmed et al. TGIF1 is a Potential Candidate Gene for High Myopia in Ethnic Kashmiri Population. Current Eye Research, 2014; 39(3): 282–290
Exome	THADA	Kloss et al. Exome Sequence Analysis of14 Families With High Myopia. Invest Ophthalmol Vis Sci. 2017 Apr 1;58(4):1982-1990
Exome	THAP5	Kloss et al. Exome Sequence Analysis of14 Families With High Myopia. Invest Ophthalmol Vis Sci. 2017 Apr 1;58(4):1982-1990
rs1550094 rs1656404	TIGD1	Kiefer et al. Genome-Wide Analysis Points to Roles for Extracellular Matrix Remodeling, the Visual Cycle, and Neuronal Development in Myopia. PLOS Genetics, February 2013 | Volume 9 | Issue 2 | e1003299 Simpson et al. Genome-Wide Meta-Analysis of Myopia and Hyperopia Provides Evidence for Replication of 11 Loci. PLoS One. 2014 Sep 18;9(9):e107110. doi: 10.1371/journal.pone.0107110. eCollection 20…
chr11:65348347	TIGD3	Kiefer et al. Genome-Wide Analysis Points to Roles for Extracellular Matrix Remodeling, the Visual Cycle, and Neuronal Development in Myopia. PLOS Genetics, February 2013 | Volume 9 | Issue 2 | e1003299
rs16949788	TIPIN	Fan et al. Meta-analysis of gene–environment-wide association scans accounting for education level identiﬁes additional loci for refractive error. Nat Commun. 2016 Mar 29;7:11008. doi: 10.1038/ncomms11008.
rs11145746 rs11145465	TJP2	Kiefer et al. Genome-Wide Analysis Points to Roles for Extracellular Matrix Remodeling, the Visual Cycle, and Neuronal Development in Myopia. PLOS Genetics, February 2013 | Volume 9 | Issue 2 | e1003299 Verhoeven et al. Genome-wide meta-analyses of multiancestry cohorts identify multiple new susceptibility loci for refractive error and myopia. Nat Genet. 2013 Mar;45(3):314-8. doi: 10.1038/ng.2554…
rs8027411	TMED3	Hysi et al. A genome-wide association study for myopia and refractive error identifies a susceptibility locus at 15q25. Nat Genet. 2010 Oct;42(10):902-5. Qiang et al. Association study of 15q14 and 15q25 with high myopia in the Han Chinese population. BMC Genetics 2014, 15:51
rs3138142 rs3138144	TMEM198B	Kiefer et al. Genome-Wide Analysis Points to Roles for Extracellular Matrix Remodeling, the Visual Cycle, and Neuronal Development in Myopia. PLOS Genetics, February 2013 | Volume 9 | Issue 2 | e1003299 Verhoeven et al. Genome-wide meta-analyses of multiancestry cohorts identify multiple new susceptibility loci for refractive error and myopia. Nat Genet. 2013 Mar;45(3):314-8. doi: 10.1038/ng.2554…
rs9811920	TMEM30C	Cheng et al. Nine Loci for Ocular Axial Length Identiﬁed through Genome-wide Association Studies, Including Shared Loci with Refractive Error. The American Journal of Human Genetics 93, 264–277, August 8, 2013
rs10512441	TMEM98	Kiefer et al. Genome-Wide Analysis Points to Roles for Extracellular Matrix Remodeling, the Visual Cycle, and Neuronal Development in Myopia. PLOS Genetics, February 2013 | Volume 9 | Issue 2 | e1003299
Exome	TMPO	Kloss et al. Exome Sequence Analysis of14 Families With High Myopia. Invest Ophthalmol Vis Sci. 2017 Apr 1;58(4):1982-1990 Kloss et al. Exome Sequence Analysis of14 Families With High Myopia. Invest Ophthalmol Vis Sci. 2017 Apr 1;58(4):1982-1990
Exome	TMPRSS6	Kloss et al. Exome Sequence Analysis of14 Families With High Myopia. Invest Ophthalmol Vis Sci. 2017 Apr 1;58(4):1982-1990
Exome	TMTC2	Kloss et al. Exome Sequence Analysis of14 Families With High Myopia. Invest Ophthalmol Vis Sci. 2017 Apr 1;58(4):1982-1990
rs55864141	TNKS	Meng et al. A Genome-Wide Association Study Provides Evidence for Association of Chromosome 8p23 (MYP10) and 10q21.1 (MYP15) with High Myopia in the French Population. Investigative Ophthalmology & Visual Science, December 2012, Vol. 53, No. 13; 7983-7988.
Exome	TOB1	Kloss et al. Exome Sequence Analysis of14 Families With High Myopia. Invest Ophthalmol Vis Sci. 2017 Apr 1;58(4):1982-1990
rs7837791	TOX	Verhoeven et al. Genome-wide meta-analyses of multiancestry cohorts identify multiple new susceptibility loci for refractive error and myopia. Nat Genet. 2013 Mar;45(3):314-8. doi: 10.1038/ng.2554. Epub 2013 Feb 10.
D7S1808-D7S817; RH28085-RH33971	TRIL	Ciner et al. Genomewide Scan of Ocular Refraction in African-American Families Shows Significant Linkage to Chromosome 7p15. Genetic Epidemiology 32 : 454–463 (2008)
Exome	TRMT44	Kloss et al. Exome Sequence Analysis of14 Families With High Myopia. Invest Ophthalmol Vis Sci. 2017 Apr 1;58(4):1982-1990
Exome	TSC22D2	Kloss et al. Exome Sequence Analysis of14 Families With High Myopia. Invest Ophthalmol Vis Sci. 2017 Apr 1;58(4):1982-1990
Exome	TTC21B	Kloss et al. Exome Sequence Analysis of14 Families With High Myopia. Invest Ophthalmol Vis Sci. 2017 Apr 1;58(4):1982-1990
rs17400325	TTC30A	Kiefer et al. Genome-Wide Analysis Points to Roles for Extracellular Matrix Remodeling, the Visual Cycle, and Neuronal Development in Myopia. PLOS Genetics, February 2013 | Volume 9 | Issue 2 | e1003299
rs17400325	TTC30B	Kiefer et al. Genome-Wide Analysis Points to Roles for Extracellular Matrix Remodeling, the Visual Cycle, and Neuronal Development in Myopia. PLOS Genetics, February 2013 | Volume 9 | Issue 2 | e1003299
Exome	TYMP	Tran-Viet et al. Mutations in SCO2 Are Associated with Autosomal-Dominant High-Grade Myopia. The American Journal of Human Genetics 92, 820–826, May 2, 2013
rs7084402	UBE2D1	Li et al. Evaluation of genome-wide susceptibility loci for high myopia in a Han Chinese population. Ophthalmic Genet. 2017 Jan 13:1-5. doi: 10.1080/13816810.2016.1227455. Verhoeven et al. Genome-wide meta-analyses of multiancestry cohorts identify multiple new susceptibility loci for refractive error and myopia. Nat Genet. 2013 Mar;45(3):314-8. doi: 10.1038/ng.2554. Epub 2013 Feb 10.
rs13215566	UBE2J1	Fan et al. Meta-analysis of gene–environment-wide association scans accounting for education level identiﬁes additional loci for refractive error. Nat Commun. 2016 Mar 29;7:11008. doi: 10.1038/ncomms11008.
rs7134216	UHRF1BP1L	Hawthorne et al. Association Mapping of the High-Grade Myopia MYP3 Locus Reveals Novel Candidates UHRF1BP1L, PTPRR, and PPFIA2. Investigative Ophthalmology & Visual Science, March 2013, Vol. 54, No. 3
rs2839471	UMODL1	Nishizaki et al. New susceptibility locus for high myopia is linked to the uromodulin-like 1(UMODL1) gene region on chromosome 21q22.3. Eye (2009) 23, 222–229.
rs2839471	UMODL1-AS1	Nishizaki et al. New susceptibility locus for high myopia is linked to the uromodulin-like 1(UMODL1) gene region on chromosome 21q22.3. Eye (2009) 23, 222–229.
Exome	UPK2	Kloss et al. Exome Sequence Analysis of14 Families With High Myopia. Invest Ophthalmol Vis Sci. 2017 Apr 1;58(4):1982-1990
Exome	USPL1	Kloss et al. Exome Sequence Analysis of14 Families With High Myopia. Invest Ophthalmol Vis Sci. 2017 Apr 1;58(4):1982-1990
D7S1808-D7S817; RH28085-RH33971	WIPF3	Ciner et al. Genomewide Scan of Ocular Refraction in African-American Families Shows Significant Linkage to Chromosome 7p15. Genetic Epidemiology 32 : 454–463 (2008)
rs10453441	WNT7B	Miyake et al. Identiﬁcation of myopia-associated WNT7B polymorphisms provides insights into the mechanism underlying the development of myopia. Nat Commun. 2015 Mar 31;6:6689. doi: 10.1038/ncomms7689.
rs1939008	WTAPP1	Wojciechowski et al. Matrix Metalloproteinases and Educational Attainment in Refractive Error. Ophthalmology 2013;120:298 –305
rs2839471	ZBTB21	Nishizaki et al. New susceptibility locus for high myopia is linked to the uromodulin-like 1(UMODL1) gene region on chromosome 21q22.3. Eye (2009) 23, 222–229.
rs13091182	ZBTB38	Kiefer et al. Genome-Wide Analysis Points to Roles for Extracellular Matrix Remodeling, the Visual Cycle, and Neuronal Development in Myopia. PLOS Genetics, February 2013 | Volume 9 | Issue 2 | e1003299
rs4074961	ZC3H12A	Cheng et al. Nine Loci for Ocular Axial Length Identiﬁed through Genome-wide Association Studies, Including Shared Loci with Refractive Error. The American Journal of Human Genetics 93, 264–277, August 8, 2013
rs13382811	ZEB2	Khor et al. Genome-wide association study identiﬁes ZFHX1B as a susceptibility locus for severe myopia. Human Molecular Genetics, 2013, Vol. 22, No. 25, 5288–5294
rs4291789 rs8000973	ZIC2	Kiefer et al. Genome-Wide Analysis Points to Roles for Extracellular Matrix Remodeling, the Visual Cycle, and Neuronal Development in Myopia. PLOS Genetics, February 2013 | Volume 9 | Issue 2 | e1003299 Simpson et al. Genome-Wide Meta-Analysis of Myopia and Hyperopia Provides Evidence for Replication of 11 Loci. PLoS One. 2014 Sep 18;9(9):e107110. doi: 10.1371/journal.pone.0107110. eCollection 20…
rs4291789 rs8000973	ZIC5	Kiefer et al. Genome-Wide Analysis Points to Roles for Extracellular Matrix Remodeling, the Visual Cycle, and Neuronal Development in Myopia. PLOS Genetics, February 2013 | Volume 9 | Issue 2 | e1003299 Simpson et al. Genome-Wide Meta-Analysis of Myopia and Hyperopia Provides Evidence for Replication of 11 Loci. PLoS One. 2014 Sep 18;9(9):e107110. doi: 10.1371/journal.pone.0107110. eCollection 20…
rs2137277 rs7829127	ZMAT4	Kiefer et al. Genome-Wide Analysis Points to Roles for Extracellular Matrix Remodeling, the Visual Cycle, and Neuronal Development in Myopia. PLOS Genetics, February 2013 | Volume 9 | Issue 2 | e1003299 Simpson et al. Genome-Wide Meta-Analysis of Myopia and Hyperopia Provides Evidence for Replication of 11 Loci. PLoS One. 2014 Sep 18;9(9):e107110. doi: 10.1371/journal.pone.0107110. eCollection 20…
Exome	ZNF14	Kloss et al. Exome Sequence Analysis of14 Families With High Myopia. Invest Ophthalmol Vis Sci. 2017 Apr 1;58(4):1982-1990
rs2839471	ZNF295-AS1	Nishizaki et al. New susceptibility locus for high myopia is linked to the uromodulin-like 1(UMODL1) gene region on chromosome 21q22.3. Eye (2009) 23, 222–229.
rs12971120	ZNF407	Verhoeven et al. Genome-wide meta-analyses of multiancestry cohorts identify multiple new susceptibility loci for refractive error and myopia. Nat Genet. 2013 Mar;45(3):314-8. doi: 10.1038/ng.2554. Epub 2013 Feb 10.
Exome	ZNF644	Tran-Viet et al. Study of a US cohort supports the role of ZNF644 and high-grade myopia susceptibility. Molecular Vision 2012; 18:937-944 Shi et al. Exome Sequencing Identifies ZNF644 Mutations in High Myopia. PLoS Genet. 2011 Jun;7(6):e1002084. doi: 10.1371/journal.pgen.1002084. Epub 2011 Jun 9.
rs9902755	ZNF652	Kiefer et al. Genome-Wide Analysis Points to Roles for Extracellular Matrix Remodeling, the Visual Cycle, and Neuronal Development in Myopia. PLOS Genetics, February 2013 | Volume 9 | Issue 2 | e1003299 Yoshikawa et al. Comprehensive Replication of the Relationship Between Myopia-Related Genes and Refractive Errors in a Large Japanese Cohort. Invest Ophthalmol Vis Sci. 2014;55:7343–7354.
Exome	ZNF70	Kloss et al. Exome Sequence Analysis of14 Families With High Myopia. Invest Ophthalmol Vis Sci. 2017 Apr 1;58(4):1982-1990
D7S1808-D7S817; RH28085-RH33971	ZNRF2	Ciner et al. Genomewide Scan of Ocular Refraction in African-American Families Shows Significant Linkage to Chromosome 7p15. Genetic Epidemiology 32 : 454–463 (2008)
D7S1808-D7S817; RH28085-RH33971	ZNRF2P2	Ciner et al. Genomewide Scan of Ocular Refraction in African-American Families Shows Significant Linkage to Chromosome 7p15. Genetic Epidemiology 32 : 454–463 (2008)
rs12321	ZNRF3	Cheng et al. Nine Loci for Ocular Axial Length Identiﬁed through Genome-wide Association Studies, Including Shared Loci with Refractive Error. The American Journal of Human Genetics 93, 264–277, August 8, 2013
rs12321	ZNRF3-AS1	Cheng et al. Nine Loci for Ocular Axial Length Identiﬁed through Genome-wide Association Studies, Including Shared Loci with Refractive Error. The American Journal of Human Genetics 93, 264–277, August 8, 2013
Exome	ZWILCH	Kloss et al. Exome Sequence Analysis of14 Families With High Myopia. Invest Ophthalmol Vis Sci. 2017 Apr 1;58(4):1982-1990
Exome	ZYX	Kloss et al. Exome Sequence Analysis of14 Families With High Myopia. Invest Ophthalmol Vis Sci. 2017 Apr 1;58(4):1982-1990
