# Supplementary material for: Gene expression in response to optical defocus of opposite signs reveals bidirectional mechanism of visually guided eye growth
Source: PLoS Biol. 2018 Oct 9;16(10):e2006021. doi: 10.1371/journal.pbio.2006021 (PMC6177118; doi:10.1371/journal.pbio.2006021)
Supplement: S22 Table — (XLSX) [file pbio.2006021.s022.xlsx]

## Sheet: Myopia Loci
S22 Table. Human chromosomal loci linked to myopia and candidate genes differentially expressed in marmosets exposed to +5D or -5D lenses
Chromosome	SNP/STS	Chromosome position	Differentially expressed candidate genes
1	rs6702767	chr1:200875419	KIF21B
1	rs1652333	chr1:207297115
1	rs994767	chr1:219602090
1	rs4074961	chr1:37627051	MEAF6
2	rs13382811	chr2:144466053
2	rs17412774	chr2:146016380
2	rs7590559	chr2:165915153	TTC21B; GALNT3
2	rs17428076	chr2:171987022	HAT1
2	rs1898585	chr2:177795722
2	rs1550094	chr2:232520686	CHRND; PRSS56
2	D2S206-D2S2205	chr2:232843065- 233491866
2	rs60843830	chr2:286756
3	rs9811920	chr3:100125449
3	rs13091182	chr3:141415118	PXYLP1; ZBTB38
3	D3S1314	chr3:190374086-190374451
3	rs1843303	chr3:4143440
3	rs14165	chr3:53813381	ACTR8
4	rs10034228	chr4:111690594
4	rs12511037	chr4:74469147
4	rs9307551	chr4:79609517
4	rs11939401	chr4:79897263
4	rs5022942	chr4:81038812
5	rs6885224	chr5:11169833
6	rs12193446	chr6:129498893
6	rs9365619	chr6:163830714
6	rs12206610	chr6:165603312	PDE10A
6	rs10946507	chr6:22100138
6	rs7744813	chr6:72933566
6	rs13215566	chr6:89208919
7	rs38857	chr7:116725359	CAPZA2
7	rs4725616	chr7:143386318	ZYX
7	D7S1808-D7S817; RH28085-RH33971	chr7:27997884-32097031	CHN2; TRIL; ZNRF2
7	rs3735520	chr7:81771623
8	D8S1130-D8S1106	chr8:11976427- 12978640
8	rs6469937	chr8:120598198	SNTB1
8	rs7829127	chr8:40868875
8	rs7837791	chr8:59266527
8	chr8:60178580	chr8:60178580
8	rs4237036	chr8:60788498
8	rs17155227	chr8:9104480
8	rs55864141	chr8:9949512	MSRA
9	rs10963177	chr9:17639460
9	rs10963578	chr9:18338651
9	rs11145465	chr9:69151677
9	rs7042950	chr9:74534921
9	rs73539746	chr9:112284536	PTBP3
10	rs4367880	chr10:113035497
10	D10S539-D10S1767	chr10:53300645-56572043
10	rs3107503	chr10:57158352
10	rs7084402	chr10:58505644
10	rs6480859	chr10:77322190
10	rs745480	chr10:84226798
10	rs10882165	chr10:93164567
11	rs496190	chr11:94459854	MRE11A
11	rs1939008	chr11:102785692
11	rs11601239	chr11:105685872
11	rs78925386	chr11:105882743	AASDHPPT
11	rs577948	chr11:122159482
11	rs188663068	chr11:130108854
11	rs3026393	chr11:31790667
11	rs11602008	chr11:40127755
11	chr11:65348347	chr11:65348347	LTBP3
11	rs931127	chr11:65637829	LTBP3; SNX32
11	rs2155413	chr11:84923746
12	rs7134216	chr12:100125971
12	rs6214	chr12:102399791
12	rs10880855	chr12:45751072
12	rs3138144	chr12:55720985
12	rs12229663	chr12:70856216
12	rs1520562	chr12:73290808
12	rs17306116	chr12:81433313
12	rs6487748	chr12:9283172
12	rs1558726	chr12:97282457
12	rs10860339	chr12:98528504	TMPO
13	rs8000973	chr13:100039113
13	rs9318086	chr13:23858328
14	rs61988414	chr14:41844240
14	rs7149027	chr14:54006587
14	chr14:54413001	chr14:54413001
14	rs1254319	chr14:60437039	SIX6
15	rs524952	chr15:34713685	AQR
15	rs8023401	chr15:48411626
15	rs16949788	chr15:66297699	TIPIN
15	rs28412916	chr15:79085825
15	rs3784757	chr15:88860173
16	rs17648524	chr16:7409682
17	rs2908972	chr17:11503942
17	rs17183295	chr17:32751254
17	rs9902755	chr17:49143364	GNGT2
17	rs4793501	chr17:70722593
17	chr17:79585492	chr17:79585492
18	rs4468717	chr18:3457608
18	rs10853531	chr18:45244484
18	rs12971120	chr18:74506788
20	rs235770	chr20:6781118
20	rs12624364	chr20:6792723
21	rs2839471	chr21:42134346
22	rs12321	chr22:29057205
22	rs10453441	chr22:45967859
X	rs574432879	chrX:43654076-43747194	MAOA
X	DXS1073-DXYS154	chrX: 154600587-155848660
