# Supplementary material for: Gene expression in response to optical defocus of opposite signs reveals bidirectional mechanism of visually guided eye growth
Source: PLoS Biol. 2018 Oct 9;16(10):e2006021. doi: 10.1371/journal.pbio.2006021 (PMC6177118; doi:10.1371/journal.pbio.2006021)
Supplement: S23 Table — (XLSX) [file pbio.2006021.s023.xlsx]

## Sheet: All candidate genes
S23 Table. List of human myopia candidate genes differentially expressed in the retina of common marmosets exposed to +5D or -5D lenses for 10 days or 5 weeks
Gene ID	-5D 10 days (R vs L)		-5D 5 weeks (R vs. L)		+5D 10 days (R vs. L)		+5D 5 weeks (R vs. L)
	P-value	Fold change	P-value	Fold change	P-value	Fold change	P-value	Fold change
GALNT3	0.0474699	-1.12887	-	-	-	-	-	-
CHRND	-	-	0.012881	5.49967	-	-	-	-
MEAF6	-	-	0.00924752	-1.06394	-	-	-	-
PDE10A	-	-	0.0417839	1.16788	-	-	-	-
PTBP3	-	-	0.0233504	-1.21287	-	-	-	-
PXYLP1	-	-	0.00340683	1.03493	-	-	-	-
SNTB1	-	-	0.0402883	-1.09717	-	-	-	-
TRIL	-	-	0.0018978	-1.24682	-	-	-	-
PRSS56	0.00832477	2.04615	0.0043825	3.75009	-	-	-	-
AASDHPPT	-	-	-	-	-	-	0.0349099	-1.04729
AQR	-	-	-	-	-	-	0.009961	1.10832
CAPZA2	-	-	-	-	-	-	0.0343684	1.15317
CHN2	-	-	-	-	-	-	0.0150449	1.13606
GNGT2	-	-	-	-	-	-	0.0494683	1.06004
HAT1	-	-	-	-	-	-	0.00215863	1.19111
KIF21B	-	-	-	-	-	-	0.0473806	-1.15849
LTBP3	-	-	-	-	-	-	0.0134552	-1.25407
MAOA	-	-	-	-	-	-	0.0446746	1.17195
MRE11A	-	-	-	-	-	-	0.0387231	1.10933
MSRA	-	-	-	-	-	-	0.0142056	-1.14599
SIX6	-	-	-	-	-	-	0.0298329	1.09687
SNX32	-	-	-	-	-	-	0.0280154	-1.32986
TIPIN	-	-	-	-	-	-	0.0322271	1.31716
TMPO	-	-	-	-	-	-	0.0214815	1.13473
TTC21B	-	-	-	-	-	-	0.0389996	1.07573
ZBTB38	-	-	-	-	-	-	0.047884	1.12286
ZNRF2	-	-	-	-	-	-	0.00878577	1.18666
ZYX	-	-	-	-	-	-	0.0129404	-1.32021
ACTR8	-	-	0.0369762	-1.10624	-	-	0.0285894	1.16502
