# Supplementary material for: Gene expression in response to optical defocus of opposite signs reveals bidirectional mechanism of visually guided eye growth
Source: PLoS Biol. 2018 Oct 9;16(10):e2006021. doi: 10.1371/journal.pbio.2006021 (PMC6177118; doi:10.1371/journal.pbio.2006021)
Supplement: S24 Table — QTL, quantitative trait locus. (XLSX) [file pbio.2006021.s024.xlsx]

## Sheet: GeneOverlap_OddsRatio
S24 Table. List of QTLs showing significant overlap with genes differentially expressed in the marmoset retina - odds ratios
Human QTL	-5D lens 10 days	-5D lens 5 weeks	+5D lens 10 days	+5D lens 5 weeks
chr1:200875419	0	0	0	17.6
chr1:37627051	0	21	0	0
chr2:165915153	136.5	0	0	21.9
chr2:171987022	0	0	0	14.6
chr2:232520686	49.6	38.2	0	0
chr3:141415118	0	70.1	0	29.3
chr3:53813381	0	42	0	17.6
chr6:165603312	0	210.2	0	0
chr7:116725359	0	0	0	29.3
chr7:143386318	0	0	0	7.3
chr7:27997884_32097031	0	6.6	0	5.5
chr8:120598198	0	52.6	0	0
chr8:9949512	0	0	0	43.9
chr9:112284536	0	52.6	0	0
chr11:94459854	0	0	0	12.5
chr11:105882743	0	0	0	21.9
chr11:65348347	0	0	0	7.3
chr11:65637829	0	0	0	11.7
chr12:98528504	0	0	0	17.6
chr14:60437039	0	0	0	29.3
chr15:34713685	0	0	0	17.6
chr15:66297699	0	0	0	21.9
chr17:49143364	0	0	0	11
chrX:43654076_43747194	0	0	0	43.9

## Sheet: GeneOverlap_Pvalue
S24 Table. List of QTLs showing significant overlap with genes differentially expressed in the marmoset retina - P-values
Human QTL	-5D lens 10 days	-5D lens 5 weeks	+5D lens 10 days	+5D lens 5 weeks
chr1:200875419	1	1	1	0.056
chr1:37627051	1	0.047	1	1
chr2:165915153	0.007	1	1	0.045
chr2:171987022	1	1	1	0.066
chr2:232520686	0.02	0.001	1	1
chr3:141415118	1	0.014	1	0.034
chr3:53813381	1	0.024	1	0.056
chr6:165603312	1	0.005	1	1
chr7:116725359	1	1	1	0.034
chr7:143386318	1	1	1	0.128
chr7:27997884_32097031	1	0.142	1	0.051
chr8:120598198	1	0.019	1	1
chr8:9949512	1	1	1	0.023
chr9:112284536	1	0.019	1	1
chr11:94459854	1	1	1	0.077
chr11:105882743	1	1	1	0.045
chr11:65348347	1	1	1	0.128
chr11:65637829	1	1	1	0.012
chr12:98528504	1	1	1	0.056
chr14:60437039	1	1	1	0.034
chr15:34713685	1	1	1	0.056
chr15:66297699	1	1	1	0.045
chr17:49143364	1	1	1	0.088
chrX:43654076_43747194	1	1	1	0.023
